# Supplementary material for: The Chironomus tentans genome sequence and the organization of the Balbiani ring genes
Source: BMC Genomics. 2014 Sep 27;15(1):819. doi: 10.1186/1471-2164-15-819 (PMC4192438; doi:10.1186/1471-2164-15-819)
Supplement: Supplementary file 2 — Additional file 2: Expression machineries. (XLS 270 KB) [file 12864_2014_6510_MOESM2_ESM.xls]

## Sheet: README
Explanation of table columns
D. melanogsaster machinery protein
Column	Explanation
FB_name	D. melanogaster FlyBase gene name
FBgn	D. melanogaster FlyBase gene id
FBpp	D. melanogaster FlyBase protein id
FBlen	D. melanogaster FlyBase gene length (aa)
Alignments of potential orthologous C. tentans sequence
Column	Explanation	Identification method	Alignment target
IP_ort	C. tentans gene id	Inparanoid	The C. tentans annotated genes
IP_perclen	Percent of D. melanogaster protein aligned	kalign
IP_percid	Percent protein identity of alignment	Bioperl
EXOG_hit	C. tentans scaffold id	Exonerate	C. tentans, genome assembly
EXOG_perclen	Percent of D. melanogaster protein aligned	Exonerate
EXOG_percid	Percent protein identity of alignment	Exonerate
EXOT_hit	C. tentans transcript id	Exonerate	C. tentans, transcriptome assembly
EXOT_perclen	Percent of D. melanogaster protein aligned	Exonerate
EXOT_percid	Percent protein identity of alignment	Exonerate
BLASTG_hit	C. tentans scaffold id	tblastn	C. tentans, genome assembly
BLASTG_perclen	Percent of D. melanogaster protein aligned	tblastn
BLASTG_percid	Percent protein identity of alignment	tblastn
BLASTT_hit	C. tentans transcript id	tblastn	C. tentans, transcriptome assembly
BLASTT_perclen	Percent of D. melanogaster protein aligned	tblastn
BLASTT_percid	Percent protein identity of alignment	tblastn
FPKM	Gene expresson FPKM value of the exonerate transcript alignment, if present

## Sheet: Expression machineries
3' end processing
FB_name	FBgn	FBpp	FBlen	IP_ort	IP_perclen	IP_percid	EXOG_hit	EXOG_perclen	EXOG_percid	EXOT_hit	EXOT_perclen	EXOT_percid	BLASTG_hit	BLASTG_perclen	BLASTG_percid	BLASTT_hit	BLASTT_perclen	BLASTT_percid	FPKM
Sym	FBgn0037371	FBpp0078372	1166	s3.g158.t1.m_t	95	48	ct01_s3	51.5	49.58	comp1212_c0_seq1	51.7	49.42	ct01_s3	74.1	46	comp1212_c0_seq1	95.5	47.6	4
Cpsf100	FBgn0027873	FBpp0084726	757	s78.g2555.t3.m_c	152	66	ct01_s78	99.1	65.6	comp7596_c0_seq1	30.6	58.62	ct01_s78	40.7	77	comp7596_c0_seq1	55.6	57.7	7.7
Cpsf73	FBgn0261065	FBpp0083105	685	s86.g2693.t1.m_c	81	77	ct01_s86	98.1	79.46	comp1175_c0_seq1	98.4	79.53	ct01_s86	88.3	78.5	comp1175_c0_seq1	98.7	79.3	27.4
hrg	FBgn0015949	FBpp0303281	828	NA	NA	NA	ct01_s203	66.7	74.09	NA	NA	NA	ct01_s203	32.7	70.8	NA	NA	NA	NA
CstF-64	FBgn0027841	FBpp0083075	420	s1145.g8436.t1.m_c	91	66	ct01_s1145	44.3	84.95	comp6047_c0_seq1	47.6	84	ct01_s1145	40	85.7	comp6047_c0_seq1	47.6	84	14.1
Pabp2	FBgn0005648	FBpp0087863	225	s301.g4932.t1.m_c	98	78	ct01_s301	97.8	76.82	comp2048_c0_seq1	84.9	81.15	ct01_s301	97.8	64.1	comp2048_c0_seq1	91.1	73.2	6.4
CPSF subunit 5	FBgn0035987	FBpp0110163	238	s384.g6212.t2.m_c	84	83	ct01_s384	83.2	90.4	comp3365_c0_seq1	58.4	87.77	ct01_s384	27.7	81.8	comp3365_c0_seq1	71	75.7	5.8
Clp	FBgn0015621	FBpp0077676	297	NA	NA	NA	ct01_s296	72.7	61.11	comp8070_c0_seq1	73.4	61.01	ct01_s296	100.3	45	comp8070_c0_seq1	110.1	48.3	5.8
hyd	FBgn0002431	FBpp0308671	2888	NA	NA	NA	ct01_s31	20.5	66.16	comp3797_c0_seq1	11.2	70.28	ct01_s31	28.6	47.8	comp3797_c0_seq1	36.6	46.3	0.9
CstF-50	FBgn0039867	FBpp0085224	425	NA	NA	NA	ct01_s168	96.9	72.33	comp2743_c0_seq1	97.4	72.46	ct01_s168	61.9	75.3	comp2743_c0_seq1	99.8	71.2	4.3
Cpsf160	FBgn0024698	FBpp0089163	1456	NA	NA	NA	ct01_s124	32.7	57.56	comp6501_c0_seq1	30.1	68.49	ct01_s124	74.7	52.7	comp6501_c0_seq1	101	57.6	7.8
Basal transcription factors
FB_name	FBgn	FBpp	FBlen	IP_ort	IP_perclen	IP_percid	EXOG_hit	EXOG_perclen	EXOG_percid	EXOT_hit	EXOT_perclen	EXOT_percid	BLASTG_hit	BLASTG_perclen	BLASTG_percid	BLASTT_hit	BLASTT_perclen	BLASTT_percid	FPKM
Taf1	FBgn0010355	FBpp0293442	2173	s21.g1091.t1.m_c	90	60	ct01_s21	36.2	78.24	comp5731_c0_seq1	17	87.03	ct01_s21	52.2	67	comp5731_c0_seq1	45.7	63	12.1
TfIIFalpha	FBgn0010282	FBpp0081216	578	s6.g360.t1.m_c	97	60	ct01_s6	75.4	57.34	comp2102_c0_seq1	81.7	52.12	ct01_s6	15.9	78.3	comp2102_c0_seq1	36.5	64.5	24.4
mrn	FBgn0261109	FBpp0075348	500	s123.g3301.t2.m_c	88	66	ct01_s123	70.2	67.81	comp8598_c0_seq1	58.2	63.23	ct01_s123	47.4	58.2	comp8598_c0_seq1	99.6	62	3.4
Brf	FBgn0038499	FBpp0082893	663	s244.g4771.t3.m_c	76	58	ct01_s244	45.2	73	comp5648_c0_seq1	48.9	72.84	ct01_s244	23.5	62.8	comp5648_c0_seq1	93.5	54	8
TfIIEalpha	FBgn0015828	FBpp0075839	430	s488.g4049.t2.m_c	99	64	ct01_s488	92.8	63.41	comp8096_c0_seq1	67.7	72.16	ct01_s488	79.5	64.6	comp8096_c0_seq1	98.1	60.4	5.9
Tfb1	FBgn0033929	FBpp0086676	586	s192.g4250.t1.m_c	77	51	ct01_s192	96.4	49.03	comp7298_c0_seq1	52.9	62.58	ct01_s192	91.3	50.3	comp7298_c0_seq1	53.2	62.2	12.3
TfIIEbeta	FBgn0015829	FBpp0073090	293	s78.g2563.t1.m_c	101	69	ct01_s78	97.6	67.83	comp6051_c0_seq1	98	67.6	ct01_s78	61.1	74.9	comp6051_c0_seq1	82.3	68	3.9
Tfb4	FBgn0031309	FBpp0077650	300	s472.g3614.t1.m_c	103	60	ct01_s472	92.3	63.54	comp8515_c0_seq1	92.3	63.54	ct01_s472	118.3	43.1	comp8515_c0_seq1	91.7	63.3	6.2
Ssl1	FBgn0037202	FBpp0078205	439	s685.g7991.t1.m_c	74	54	ct01_s685	75.9	60.06	comp7561_c0_seq1	76.1	59.88	ct01_s685	97.7	53.1	comp7561_c0_seq1	82.9	57.1	2.2
Taf5	FBgn0010356	FBpp0087335	705	s3221.g12291.t1.m_t	57	47	ct01_s161	84.1	57.67	comp2355_c0_seq1	84.1	57	ct01_s161	80.9	57.5	comp2355_c0_seq1	97.7	52.5	13.6
Tbp	FBgn0003687	FBpp0071596	354	s11.g438.t1.m_c	77	72	ct01_s11	56.8	87.06	comp8274_c0_seq1	56.8	87.06	ct01_s11	57.3	86.2	comp8274_c0_seq1	57.3	86.2	8.6
TfIIFbeta	FBgn0010421	FBpp0081786	278	s120.g3224.t1.m_c	98	62	ct01_s120	57.2	62.89	comp4661_c0_seq1	57.2	62.89	ct01_s120	82	41.7	comp4661_c0_seq1	86.3	61.2	10.7
TfIIA-L	FBgn0011289	FBpp0084525	367	s195.g4290.t1.m_c	96	52	ct01_s195	62.9	56.71	comp3464_c0_seq1	51.8	62.63	ct01_s195	14.7	72.2	comp3464_c0_seq1	52.6	56	25.6
Gas41	FBgn0031873	FBpp0078992	228	s108.g2929.t1.m_c	105	63	ct01_s108	52.2	76.47	comp6770_c0_seq1	52.2	77.31	ct01_s108	64	62.3	comp6770_c0_seq1	102.2	60.9	6.7
Trf	FBgn0010287	FBpp0079164	225	s2.g66.t1.m_c	97	61	ct01_s2	81.8	69.02	comp8901_c0_seq1	81.8	69.02	ct01_s2	81.3	68.8	comp8901_c0_seq1	81.3	68.8	4.2
Taf7	FBgn0024909	FBpp0081253	480	s1309.g9851.t2.m_c	67	50	ct01_s1309	38.1	62.84	NA	NA	NA	ct01_s1309	26.7	43.8	NA	NA	NA	NA
ear	FBgn0026441	FBpp0303072	946	s340.g5848.t1.m_c	64	40	ct01_s340	10.7	61.39	comp8925_c0_seq1	10.8	61.76	ct01_s340	7.5	66.2	comp8925_c0_seq1	30.9	37.7	5.1
e(y)1	FBgn0000617	FBpp0074237	279	s15.g875.t1.m_t	85	52	ct01_s15	54.1	64.24	comp2563_c0_seq1	54.8	64.05	ct01_s15	48.4	53.3	comp2563_c0_seq1	68.8	56.8	10.4
bip2	FBgn0026262	FBpp0088179	1407	s512.g7111.t2.m_c	83	29	ct01_s512	5.6	55.7	comp5725_c0_seq1	6.8	52.63	ct01_s512	5.3	48	comp5725_c0_seq1	16.7	37	2.7
TfIIA-S	FBgn0013347	FBpp0083912	107	s97.g1685.t1.m_c	103	82	ct01_s97	94.4	84.16	comp3528_c0_seq1	96.3	84.47	ct01_s97	94.4	62.4	comp3528_c0_seq1	97.2	83.7	17.5
Taf13	FBgn0032847	FBpp0080872	137	s701.g7713.t1.m_c	94	68	ct01_s701	81.8	75	comp3968_c0_seq1	81.8	75	ct01_s701	42.3	74.1	comp3968_c0_seq1	73	81	10.6
Taf12	FBgn0011290	FBpp0081916	197	s6239.g12938.t2.m_c	75	62	ct01_s6239	29.4	70.69	comp6931_c0_seq1	28.9	71.93	ct01_s6239	57.4	62.8	comp6931_c0_seq1	59.9	62.7	6.8
Taf10	FBgn0028398	FBpp0077401	168	s12.g630.t1.m_c	82	41	ct01_s12	61.3	46.6	comp3611_c0_seq1	61.9	47.12	ct01_s12	88.1	34.5	comp3611_c0_seq1	68.5	45.2	14.7
TfIIA-S-2	FBgn0040338	FBpp0070177	108	NA	NA	NA	ct01_s97	69.4	50.67	comp3528_c0_seq1	99.1	52.34	ct01_s97	93.5	39.6	comp3528_c0_seq1	99.1	52.3	17.5
Taf8	FBgn0022724	FBpp0074288	329	NA	NA	NA	ct01_s197	74.2	52.05	comp7805_c0_seq1	74.8	52.44	ct01_s197	48.9	46	comp7805_c0_seq1	67.2	55.7	4.9
Taf6	FBgn0010417	FBpp0074709	607	NA	NA	NA	ct01_s799	90.9	62.68	comp7625_c0_seq1	80.6	68.1	ct01_s799	74.6	68.4	comp7625_c0_seq1	73.3	72.6	7.1
can	FBgn0011569	FBpp0076028	943	NA	NA	NA	ct01_s161	37.8	41.01	comp2355_c0_seq1	37.8	41.29	ct01_s161	41.1	39.7	comp2355_c0_seq1	41.3	39.9	13.6
Taf2	FBgn0011836	FBpp0076090	1222	NA	NA	NA	ct01_s135	58	73.62	comp8331_c0_seq1	65.7	73.97	ct01_s135	59.2	71.9	comp8331_c0_seq1	65.3	74.2	3.1
Taf12L	FBgn0031623	FBpp0077111	139	NA	NA	NA	NA	NA	NA	NA	NA	NA	NA	NA	NA	NA	NA	NA	NA
Taf10b	FBgn0026324	FBpp0077415	147	NA	NA	NA	ct01_s12	62.6	47.83	comp3611_c0_seq1	42.9	58.73	ct01_s12	97.3	36.4	comp3611_c0_seq1	74.8	48.2	14.7
Taf11	FBgn0011291	FBpp0079514	197	NA	NA	NA	ct01_s782	59.4	77.78	NA	NA	NA	ct01_s782	63.5	65.6	NA	NA	NA	NA
Spt3	FBgn0037981	FBpp0082011	385	NA	NA	NA	ct01_s7360	65.5	36.11	NA	NA	NA	ct01_s7360	32.5	42.4	NA	NA	NA	NA
Trf2	FBgn0261793	FBpp0303138	1716	NA	NA	NA	ct01_s410	13.4	59.13	comp3531_c0_seq1	13.5	59.48	ct01_s11	10.2	40.6	comp3531_c0_seq1	10.6	72.5	7.8
nht	FBgn0041103	FBpp0289298	246	NA	NA	NA	NA	NA	NA	NA	NA	NA	NA	NA	NA	NA	NA	NA	NA
Tfb5	FBgn0265968	FBpp0290353	74	NA	NA	NA	ct01_s11	98.6	84.93	comp772_c0_seq1	100	85.14	ct01_s11	87.8	80	comp772_c0_seq1	98.6	84.9	43.9
Taf4	FBgn0010280	FBpp0113081	1089	NA	NA	NA	ct01_s1255	26.9	63.82	comp1763_c1_seq1	24.7	68.77	ct01_s1255	9.3	78.2	comp1763_c1_seq1	23.1	71.8	0.8
Cap proteins
FB_name	FBgn	FBpp	FBlen	IP_ort	IP_perclen	IP_percid	EXOG_hit	EXOG_perclen	EXOG_percid	EXOT_hit	EXOT_perclen	EXOT_percid	BLASTG_hit	BLASTG_perclen	BLASTG_percid	BLASTT_hit	BLASTT_perclen	BLASTT_percid	FPKM
l(2)35Bd	FBgn0001974	FBpp0080257	428	s34.g1473.t1.m_t	91	50	ct01_s34	67.8	54.14	comp3158_c0_seq1	68.2	54.11	ct01_s34	78.5	46.4	comp3158_c0_seq1	80.8	51.7	6.4
Cbp20	FBgn0022943	FBpp0082973	155	s100.g3013.t1.m_t	97	80	ct01_s100	89.7	84.17	comp5371_c0_seq1	89.7	84.89	ct01_s100	94.2	81.5	comp5371_c0_seq1	91	83.7	11.4
Cbp80	FBgn0022942	FBpp0070651	801	NA	NA	NA	ct01_s259	99.3	78.24	NA	NA	NA	ct01_s259	63.3	79.3	NA	NA	NA	NA
mRNA-cap	FBgn0030556	FBpp0073739	650	NA	NA	NA	ct01_s950	88	51.4	comp5266_c0_seq1	89.4	53.01	ct01_s950	69.5	52.2	comp5266_c0_seq1	92.8	51.2	9.9
tgs1	FBgn0266195	FBpp0310356	467	NA	NA	NA	ct01_s5	50.7	53.59	comp1134_c0_seq1	48.8	55.26	ct01_s5	44.8	49.3	comp1134_c0_seq1	43.7	59.8	36.5
Chromatin remodelling
FB_name	FBgn	FBpp	FBlen	IP_ort	IP_perclen	IP_percid	EXOG_hit	EXOG_perclen	EXOG_percid	EXOT_hit	EXOT_perclen	EXOT_percid	BLASTG_hit	BLASTG_perclen	BLASTG_percid	BLASTT_hit	BLASTT_perclen	BLASTT_percid	FPKM
kis	FBgn0266557	FBpp0289115	5518	s773.g8491.t9.m_c	92	50	ct01_s773	21.5	68.5	comp2910_c0_seq1	19.7	73.39	ct01_s773	11.8	83.3	comp2910_c0_seq1	33.9	59.4	1.7
Mi-2	FBgn0262519	FBpp0099808	1984	s38.g1594.t1.m_c	90	70	ct01_s38	79.3	65.92	comp1334_c0_seq1	54.1	54.99	ct01_s38	57	65	comp1334_c0_seq1	41.6	64.6	61.5
Taf1	FBgn0010355	FBpp0293442	2173	s21.g1091.t1.m_c	90	60	ct01_s21	36.2	78.24	comp5731_c0_seq1	17	87.03	ct01_s21	52.2	67	comp5731_c0_seq1	45.7	63	12.1
brm	FBgn0000212	FBpp0303193	1659	s614.g7650.t1.m_c	90	68	ct01_s614	48.2	80.5	comp3305_c0_seq1	49.6	78.61	ct01_s614	36.1	76	comp3305_c0_seq1	69.1	74.7	23.6
Chd1	FBgn0250786	FBpp0297122	1901	s108.g2926.t1.m_c	93	56	ct01_s108	64.5	64.22	comp3818_c0_seq1	44.3	57.53	ct01_s108	36.8	70	comp3818_c0_seq1	27.6	75	8.1
nej	FBgn0261617	FBpp0291862	3283	s24.g1198.t2.m_c	81	52	ct01_s24	23.9	81.42	comp742_c0_seq1	19.7	81.02	ct01_s24	12.3	76.7	comp742_c0_seq1	19.5	78.9	22.9
polybromo	FBgn0039227	FBpp0084115	1655	s37.g1564.t2.m_c	103	51	ct01_s37	66	53.48	comp2718_c0_seq1	65.5	53.97	ct01_s37	33.4	54.9	comp2718_c0_seq1	102.7	48	13.6
lid	FBgn0031759	FBpp0078862	1839	s155.g3743.t1.m_c	90	49	ct01_s155	47.6	58.79	comp1674_c0_seq1	43	60.43	ct01_s155	41.9	51.3	comp1674_c0_seq1	76.8	52.3	12.1
Iswi	FBgn0011604	FBpp0086954	1028	s341.g5606.t1.m_c	112	79	ct01_s341	92.3	81.56	comp2515_c0_seq1	94.2	81.1	ct01_s341	84.4	75.8	comp2515_c0_seq1	90.9	82.1	42.9
LKR	FBgn0025687	FBpp0079118	929	s4.g217.t1.m_c	101	74	ct01_s4	97	75.25	comp6475_c0_seq1	97.3	75.22	ct01_s4	85.4	71.6	comp6475_c0_seq1	100.1	73.7	11.9
mor	FBgn0002783	FBpp0082692	1210	s95.g2913.t1.m_c	87	67	ct01_s95	34.3	57.35	comp2031_c0_seq1	34	57.52	ct01_s95	56.3	66.4	comp2031_c0_seq1	66.2	66.3	16.5
E(bx)	FBgn0000541	FBpp0304412	2762	s8.g509.t1.m_c	75	41	ct01_s8	26.9	58.6	comp5505_c0_seq1	27	59.04	ct01_s8	54.5	43.4	comp5505_c0_seq1	65.7	40.5	7.2
Bre1	FBgn0086694	FBpp0076822	1045	s46.g1842.t1.m_c	90	59	ct01_s46	45.7	51.05	comp2353_c0_seq1	24.8	62.55	ct01_s46	42.6	47.6	comp2353_c0_seq1	100.8	52.8	16.8
HDAC6	FBgn0026428	FBpp0303431	1180	s260.g5100.t3.m_c	68	57	ct01_s260	31.8	65.33	comp565_c0_seq1	42.9	60.67	ct01_s260	27.1	56.6	comp565_c0_seq1	62.9	53.6	3.6
Rpd3	FBgn0015805	FBpp0073173	522	s244.g4778.t1.m_c	96	80	ct01_s244	92.3	81.33	comp1625_c0_seq1	92.7	81.4	ct01_s244	52.5	93.4	comp1625_c0_seq1	80.5	88.8	49.9
Caf1	FBgn0263979	FBpp0082511	431	s110.g3112.t1.m_c	100	92	ct01_s110	98.4	93.16	comp1189_c0_seq1	100	91.88	ct01_s110	65.4	94	comp1189_c0_seq1	100	92.3	42.2
E(z)	FBgn0000629	FBpp0306192	766	s631.g7708.t1.m_c	90	61	ct01_s631	40.9	77.96	comp8402_c0_seq1	40.9	77.96	ct01_s631	71.3	50.7	comp8402_c0_seq1	100.8	54	4.3
Usp7	FBgn0030366	FBpp0073474	1130	s651.g7893.t1.m_c	73	51	ct01_s651	49.5	64.76	comp2486_c0_seq1	49.5	64.94	ct01_s651	71.7	50.7	comp2486_c0_seq1	94.5	52.7	30.4
ptip	FBgn0052133	FBpp0075526	2295	s929.g8918.t1.m_c	74	39	ct01_s929	50.2	34.06	comp5979_c0_seq1	24.6	46.99	ct01_s929	10.5	56.7	comp5979_c0_seq1	21.4	47.8	10.7
G9a	FBgn0040372	FBpp0305207	1658	s7.g482.t3.m_c	78	36	ct01_s7	14.8	59.18	comp6243_c0_seq1	21.4	52.26	ct01_s7	20.5	42.9	comp6243_c0_seq1	70.1	40.5	1.9
Utx	FBgn0260749	FBpp0079664	1137	s299.g5456.t4.m_c	70	48	ct01_s299	43.1	69.18	comp2482_c0_seq1	45.5	70.79	ct01_s299	22	72.8	comp2482_c0_seq1	45.9	69	1.2
Hdac3	FBgn0025825	FBpp0078414	439	s275.g5217.t2.m_c	98	70	ct01_s1487	78.1	76.09	comp8604_c0_seq1	78.1	76.38	ct01_s1487	56.7	79.1	comp8604_c0_seq1	97	72.5	7.2
Set1	FBgn0040022	FBpp0112592	1642	s16.g936.t4.m_c	135	39	ct01_s16	11.7	89.06	comp3396_c1_seq1	8.6	52.48	ct01_s16	19.2	60	comp6639_c0_seq1	11.1	48.9	4.7
Art4	FBgn0037770	FBpp0081628	531	s1450.g10348.t1.m_c	146	65	ct01_s1450	84.9	69.84	comp2711_c0_seq1	81.4	72.45	ct01_s1450	55.6	65.4	comp2711_c0_seq1	81.9	72	10.8
Snr1	FBgn0011715	FBpp0078331	371	s1361.g10277.t1.m_c	105	80	ct01_s1361	99.7	79.73	comp6876_c0_seq1	99.7	79.73	ct01_s1361	91.6	80	comp6876_c0_seq1	100	79.2	10.8
MTA1-like	FBgn0027951	FBpp0303347	923	s74.g2416.t3.m_c	60	59	ct01_s74	38.1	73.3	comp4209_c0_seq1	38.1	73.3	ct01_s74	26.2	49.2	comp4209_c0_seq1	98.7	59.2	0.7
Set2	FBgn0030486	FBpp0073610	2363	s36.g1528.t2.m_c	71	31	ct01_s36	10.9	52.71	comp8390_c0_seq1	7.2	36.47	ct01_s36	9.4	58.4	comp8390_c0_seq1	7.6	35.6	5
Art1	FBgn0037834	FBpp0081780	377	s184.g4156.t8.m_c	146	71	ct01_s184	89.4	77.74	comp1260_c0_seq1	89.4	77.74	ct01_s184	47.7	77.2	comp1260_c0_seq1	89.4	77.5	74.2
Kdm4B	FBgn0053182	FBpp0302636	718	s2164.g11531.t1.m_c	107	44	ct01_s305	48.3	68.88	comp3070_c0_seq1	54.2	65.04	ct01_s2164	61.8	52.5	comp3070_c0_seq1	51.7	66.8	1.5
wds	FBgn0040066	FBpp0070422	362	s206.g4417.t2.m_c	130	76	ct01_s206	83.4	97.02	comp4325_c0_seq1	95.6	88.73	ct01_s206	53.6	88.1	comp4325_c0_seq1	84	96.7	5.3
Cfp1	FBgn0030121	FBpp0071262	664	s5685.g12073.t1.m_c	42	63	ct01_s5052	46.5	62.78	comp7497_c0_seq1	46.7	62.9	ct01_s5685	52.3	54.5	comp7497_c0_seq1	55	57.3	3.1
JIL-1	FBgn0020412	FBpp0075965	1208	s310.g5259.t2.m_c	126	35	ct01_s310	27	57.36	comp6469_c0_seq1	29.7	55.99	ct01_s358	25.6	41.8	comp6469_c0_seq1	56.2	43.3	10.9
DMAP1	FBgn0034537	FBpp0085546	434	s900.g9001.t1.m_c	94	60	ct01_s900	84.1	62.19	comp6887_c0_seq1	90.8	60.91	ct01_s900	101.8	50.2	comp6887_c0_seq1	93.8	59.5	11.7
Sce	FBgn0003330	FBpp0084614	436	s519.g7180.t1.m_c	81	72	ct01_s519	33	86.11	comp8776_c0_seq1	33.3	88.28	ct01_s1368	29.1	75.6	comp8776_c0_seq1	33.3	88.3	7.1
JHDM2	FBgn0037703	FBpp0081541	855	s891.g6539.t5.m_t	76	36	ct01_s891	41.9	55.03	comp7378_c0_seq1	37.4	55.62	ct01_s891	53.8	33.5	comp7378_c0_seq1	37.7	55.3	3
Nurf-38	FBgn0016687	FBpp0072250	339	s184.g4148.t1.m_c	86	65	ct01_s184	79.6	66.3	comp843_c0_seq1	89.4	63.04	ct01_s184	79.6	55.2	comp843_c0_seq1	90.6	62.9	71
e(y)3	FBgn0087008	FBpp0306394	2013	s156.g3761.t1.m_c	64	31	ct01_s156	7	56.74	comp6512_c0_seq1	10	50.99	ct01_s156	13.2	41.1	comp6512_c0_seq1	17	40.2	9.8
ball	FBgn0027889	FBpp0084465	600	s222.g4605.t1.m_c	96	40	ct01_s222	51	53.59	comp3900_c0_seq1	58	52.01	ct01_s222	48.2	55	comp3900_c0_seq1	56.8	53.7	21.9
Art8	FBgn0032329	FBpp0079751	342	s488.g4044.t1.m_c	103	53	ct01_s488	96.8	54.08	comp9214_c0_seq1	96.2	54.41	ct01_s488	86.5	52.4	comp9214_c0_seq1	98.5	53.1	4
Bap170	FBgn0042085	FBpp0085442	1689	s180.g4104.t1.m_c	62	33	ct01_s180	21.7	43.17	comp6154_c0_seq1	21.7	43.17	ct01_s180	29.2	40.3	comp6154_c0_seq1	30.1	40.7	10.4
CG2051	FBgn0037376	FBpp0078318	406	s685.g7990.t2.m_c	97	46	ct01_s685	92.1	45.72	comp1959_c0_seq1	56.7	48.26	ct01_s685	94.3	45.2	comp1959_c0_seq1	60.1	46.7	15.7
Ada2b	FBgn0037555	FBpp0099776	556	s655.g7442.t1.m_c	68	50	ct01_s655	59	53.96	comp5217_c0_seq1	57.6	55.31	ct01_s655	48.4	54.6	comp5217_c0_seq1	59.4	53.6	8.3
ial	FBgn0024227	FBpp0079769	330	s540.g7276.t2.m_c	73	65	ct01_s540	88.5	64.38	comp5199_c0_seq1	89.4	64.75	ct01_s540	112.1	51.6	comp5199_c0_seq1	90	64.3	4.2
Su(z)12	FBgn0020887	FBpp0074686	901	s929.g8927.t3.m_c	80	31	ct01_s929	31.6	52.98	comp6938_c0_seq1	25.9	59.23	ct01_s929	18.1	52.1	comp6938_c0_seq1	26.3	57.8	7.9
YL-1	FBgn0032321	FBpp0079735	352	s234.g4798.t1.m_c	100	51	ct01_s234	27	63.16	comp5759_c0_seq1	27.3	62.5	ct01_s234	106.8	45	comp5759_c0_seq1	44	45.8	10.5
Sgf29	FBgn0050390	FBpp0071543	290	s301.g4931.t1.m_c	77	65	ct01_s301	72.1	64.59	comp9148_c0_seq1	76.6	64.86	ct01_s301	33.1	62.5	comp9148_c0_seq1	92.8	58.4	1.9
MRG15	FBgn0027378	FBpp0306049	430	s223.g4628.t1.m_c	80	46	ct01_s223	39.1	49.4	comp6738_c0_seq1	37.9	53.37	ct01_s223	17.7	65.8	comp6738_c0_seq1	36	53.5	11.9
escl	FBgn0032391	FBpp0079870	463	s1520.g10039.t1.m_t	60	47	ct01_s30	85.1	48.22	comp5904_c0_seq1	65.4	52.15	ct01_s1520	54.2	47.4	comp5904_c0_seq1	81.6	48.4	0.7
dik	FBgn0030891	FBpp0308623	589	s154.g3740.t2.m_c	95	29	ct01_s154	48.9	36.11	comp5444_c0_seq1	48.9	36.11	ct01_s154	84.6	34.9	comp5444_c0_seq1	84.6	34.9	13.1
Asx	FBgn0261823	FBpp0305149	1671	s340.g5852.t1.m_c	114	17	ct01_s340	4.8	51.25	comp4181_c0_seq1	4.5	53.95	ct01_s340	9.3	45.2	comp4181_c0_seq1	9.3	45.8	9.7
Incenp	FBgn0260991	FBpp0088035	756	s311.g5549.t1.m_c	100	26	ct01_s311	25.1	36.84	comp5267_c0_seq1	42.6	31.68	ct01_s311	8.7	48.5	comp5267_c0_seq1	12.4	51.1	13.6
MBD-like	FBgn0027950	FBpp0306716	341	s200.g4325.t1.m_c	73	47	ct01_s200	46	59.87	comp7825_c0_seq1	54.3	54.59	ct01_s200	52.8	51.7	comp7825_c0_seq1	46.9	58.1	2.8
vig2	FBgn0046214	FBpp0084150	444	s2264.g11488.t1.m_c	71	38	ct01_s2264	54.1	38.75	comp311_c0_seq1	53.4	39.66	NA	NA	NA	comp311_c0_seq1	35.6	43.7	220.9
Chrac-16	FBgn0043001	FBpp0073475	141	s2010.g11247.t1.m_c	113	32	NA	NA	NA	NA	NA	NA	NA	NA	NA	NA	NA	NA	NA
CG4565	FBgn0037841	FBpp0112128	270	s681.g8070.t1.m_c	107	27	ct01_s1402	92.6	44.4	comp7345_c0_seq1	92.6	44.4	ct01_s1402	97.8	42.8	comp7345_c0_seq1	98.1	43.4	3
Pa1	FBgn0030294	FBpp0073312	123	s263.g5129.t1.m_c	104	31	NA	NA	NA	NA	NA	NA	NA	NA	NA	NA	NA	NA	NA
Hmt4-20	FBgn0025639	FBpp0070146	1301	NA	NA	NA	ct01_s569	18.7	76.13	comp4572_c0_seq1	18.8	76.23	ct01_s569	25.8	53.3	comp4572_c0_seq1	21.8	71.4	5.6
trr	FBgn0023518	FBpp0070347	2432	NA	NA	NA	ct01_s1046	16.6	73.7	comp3657_c0_seq1	16.6	73.51	ct01_s1046	39.1	38.1	comp3657_c0_seq1	45.7	45.3	6.7
Tip60	FBgn0026080	FBpp0070636	542	NA	NA	NA	ct01_s16	63.7	76.23	comp6207_c0_seq1	62	79.17	ct01_s16	66.6	59.8	comp6207_c0_seq1	73.4	70.6	4.2
mof	FBgn0014340	FBpp0070794	828	NA	NA	NA	ct01_s571	38.9	70.81	comp6491_c0_seq1	38.8	71.03	ct01_s571	52.2	58.1	comp6491_c0_seq1	52.2	58.1	10.8
Su(var)3-3	FBgn0260397	FBpp0074594	891	NA	NA	NA	ct01_s476	44.9	51.5	comp6094_c0_seq1	48	61.21	ct01_s476	33	53.1	comp6094_c0_seq1	55	61.4	5.5
Chd3	FBgn0023395	FBpp0074766	893	NA	NA	NA	ct01_s38	81.2	68	comp1334_c0_seq1	27.1	73.97	ct01_s38	89.5	60	comp1334_c0_seq1	72.3	57.4	61.5
CG12316	FBgn0036483	FBpp0075405	1189	NA	NA	NA	ct01_s31	6.8	33.33	comp1565_c0_seq1	4	42.55	NA	NA	NA	NA	NA	NA	28.4
Gcn5	FBgn0020388	FBpp0075701	814	NA	NA	NA	ct01_s372	25.9	58.77	comp9086_c0_seq1	47.7	61.08	ct01_s372	65.1	32.8	comp9086_c0_seq1	94.2	50.7	6
scny	FBgn0260936	FBpp0076806	1039	NA	NA	NA	ct01_s36	42.8	47.87	comp4491_c0_seq1	13.1	36.76	ct01_s36	38	49.4	comp7773_c0_seq1	33.8	27.1	14.5
Rbbp5	FBgn0036973	FBpp0077900	490	NA	NA	NA	ct01_s771	96.5	78.44	comp6627_c0_seq1	57.3	86.48	NA	NA	NA	NA	NA	NA	5.8
Hcs	FBgn0037332	FBpp0311430	1048	NA	NA	NA	ct01_s186	25	52.67	comp5429_c0_seq1	58.9	53.16	ct01_s186	17.7	48.9	comp5429_c0_seq1	58.3	53.4	2.1
Atac1	FBgn0031876	FBpp0078990	357	NA	NA	NA	NA	NA	NA	NA	NA	NA	NA	NA	NA	NA	NA	NA	NA
Su(var)205	FBgn0003607	FBpp0079251	207	NA	NA	NA	ct01_s2467	95.7	39.9	comp1974_c0_seq1	61.8	34.38	ct01_s791	81.2	39.9	comp2125_c0_seq1	29.5	52.5	51.7
Wdr82	FBgn0032030	FBpp0079266	318	NA	NA	NA	ct01_s11	98.7	85.03	comp822_c0_seq1	98.4	85.62	ct01_s11	53.5	87.1	comp822_c0_seq1	98.4	85.6	38.4
D12	FBgn0027490	FBpp0079312	970	NA	NA	NA	NA	NA	NA	NA	NA	NA	NA	NA	NA	NA	NA	NA	NA
Dpy-30L1	FBgn0032293	FBpp0079701	135	NA	NA	NA	ct01_s346	42.2	50.88	comp6508_c1_seq1	39.3	52.83	NA	NA	NA	NA	NA	NA	2.5
esc	FBgn0000588	FBpp0079907	426	s1520.g10039.t1.m_t	65	44	ct01_s30	71.6	48.85	comp5904_c0_seq1	71.6	48.85	ct01_s1520	58.7	42.8	comp5904_c0_seq1	88.3	43.9	0.7
Sir2	FBgn0024291	FBpp0080015	824	NA	NA	NA	ct01_s16	33.6	61.01	comp1503_c0_seq1	42.5	52	ct01_s16	39.9	54.7	comp1503_c0_seq1	43.4	52	44.7
NC2beta	FBgn0028926	FBpp0080256	184	NA	NA	NA	ct01_s1568	80.4	69.59	comp5590_c0_seq1	78.8	71.72	ct01_s1568	39.1	75	comp5590_c0_seq1	61.4	76.1	6
Atac2	FBgn0032691	FBpp0080629	775	NA	NA	NA	NA	NA	NA	NA	NA	NA	NA	NA	NA	NA	NA	NA	NA
not	FBgn0013717	FBpp0288698	497	s2270.g11632.t1.m_t	74	48	ct01_s2270	40.2	49	comp9133_c0_seq1	36.2	36.11	ct01_s2270	82.5	41.7	comp4242_c0_seq1	68.6	30.2	3.9
pr-set7	FBgn0011474	FBpp0082388	692	NA	NA	NA	ct01_s3707	27.7	65.62	comp2989_c0_seq1	27.9	65.8	ct01_s3707	18.4	54.3	comp2989_c0_seq1	25.7	69.1	2.4
trx	FBgn0003862	FBpp0082409	3727	NA	NA	NA	ct01_s404	10.1	68.88	comp3396_c1_seq1	7	73.08	ct01_s404	34.6	40.4	comp3396_c1_seq1	43	37.7	4.7
Ino80	FBgn0086613	FBpp0083185	1639	NA	NA	NA	ct01_s60	30.3	70.97	comp1675_c0_seq1	11.1	50.55	ct01_s60	54.9	59.7	comp1675_c0_seq1	20.6	45.9	10.2
wda	FBgn0039067	FBpp0083779	744	NA	NA	NA	ct01_s244	31.7	53.39	comp8624_c0_seq1	19.9	52.03	ct01_s161	27.3	38.4	comp8624_c0_seq1	37.1	46.4	2.1
ash2	FBgn0000139	FBpp0084040	557	NA	NA	NA	ct01_s276	82.4	60.35	comp6268_c0_seq1	60.1	69.25	ct01_s276	59.2	63	comp6268_c0_seq1	95.5	59.6	6.9
HdacX	FBgn0051119	FBpp0084109	344	NA	NA	NA	NA	NA	NA	NA	NA	NA	ct01_s1487	56.4	27.8	comp8604_c0_seq1	57.8	28.6	NA
Mocs2	FBgn0039280	FBpp0084157	368	NA	NA	NA	ct01_s1434	40.5	57.72	comp5606_c0_seq1	40.5	57.72	ct01_s1434	46.2	51.2	comp5606_c0_seq1	40.8	57.3	14.1
Acf1	FBgn0027620	FBpp0085204	1477	NA	NA	NA	ct01_s597	22.5	35.24	comp664_c0_seq1	28	37.44	ct01_s597	40.4	30.9	comp664_c0_seq1	80.2	33.6	14.8
calypso	FBgn0262166	FBpp0086384	472	NA	NA	NA	ct01_s11	90.7	57.71	comp7739_c0_seq1	34.3	74.69	ct01_s11	54	69	comp7739_c0_seq1	60	68.9	6.1
Kdm4A	FBgn0033233	FBpp0087961	496	NA	NA	NA	ct01_s305	70	72.05	comp3070_c0_seq1	70.4	72.21	ct01_s2164	63.9	56.8	comp3070_c0_seq1	96.8	58.1	1.5
Hcf	FBgn0039904	FBpp0088194	1501	NA	NA	NA	ct01_s983	24.9	39.3	comp4027_c1_seq1	19.3	71.03	ct01_s53	26.2	32.7	comp4027_c1_seq1	26.1	68.4	10.4
osa	FBgn0261885	FBpp0290702	2717	NA	NA	NA	ct01_s77	21.4	60.07	comp3728_c0_seq1	21.4	60.07	ct01_s77	28.2	57.2	comp3728_c0_seq1	28.2	57.2	19.9
Chrac-14	FBgn0043002	FBpp0099657	129	s47.g1808.t1.m_c	98	42	ct01_s47	79.8	50.49	comp4039_c0_seq1	80.6	50	NA	NA	NA	comp4039_c0_seq1	70.5	48.4	11.9
tlk	FBgn0086899	FBpp0288856	1490	NA	NA	NA	ct01_s6849	19.4	88.93	comp5153_c0_seq1	27.7	90.07	ct01_s6849	12	72.1	comp5153_c0_seq1	27.8	88.7	4.8
egg	FBgn0086908	FBpp0111689	1263	NA	NA	NA	ct01_s3082	28.5	51.11	comp3959_c0_seq1	27.2	51.31	ct01_s2104	55.6	28.5	comp3959_c0_seq1	41.2	48.1	8.5
Sgf11	FBgn0036804	FBpp0112092	197	NA	NA	NA	ct01_s1004	23.9	55.32	comp8417_c0_seq1	23.9	55.32	NA	NA	NA	NA	NA	NA	4.8
Atac3	FBgn0052343	FBpp0301175	584	NA	NA	NA	ct01_s593	41.1	32.5	comp7367_c0_seq1	17.5	50.98	ct01_s593	55.3	26.3	comp7367_c0_seq1	17.6	50.5	4.2
Kdm2	FBgn0037659	FBpp0289915	1346	s35.g1412.t3.m_c	80	50	ct01_s35	30.9	76.2	comp8970_c0_seq1	31.4	75.83	ct01_s35	31.9	72	comp8970_c0_seq1	30.2	75.7	5.4
bur	FBgn0000239	FBpp0290556	684	s414.g6435.t3.m_c	157	65	ct01_s414	98.1	67.36	comp2045_c0_seq1	98.7	67.56	ct01_s414	36.3	67.7	comp2045_c0_seq1	98.8	67.3	3.5
ash1	FBgn0005386	FBpp0297151	2227	NA	NA	NA	ct01_s717	11	53.06	comp8390_c0_seq1	11.8	52.09	ct01_s717	8.2	51.1	comp8390_c0_seq1	18.2	40.4	5
Ncoa6	FBgn0031698	FBpp0303004	2468	s1351.g8943.t4.m_c	66	27	ct01_s60	4	53.54	comp5979_c0_seq1	4.5	37.84	NA	NA	NA	NA	NA	NA	10.7
Rpb4	FBgn0263757	FBpp0302530	140	s50.g1946.t1.m_c	99	82	ct01_s50	99.3	82.01	comp3263_c0_seq1	100	82.14	ct01_s50	86.4	83.5	comp3263_c0_seq1	99.3	82	12.7
Ada2a	FBgn0263738	FBpp0302532	563	NA	NA	NA	NA	NA	NA	comp5217_c0_seq1	14.9	35.71	NA	NA	NA	comp5217_c0_seq1	43	28.5	8.3
Su(var)3-9	FBgn0263755	FBpp0302536	636	s13.g701.t3.m_t	114	38	ct01_s13	35.4	44.44	comp1555_c0_seq1	12.1	80.52	ct01_s13	70.9	32.6	comp8025_c0_seq1	45.3	35.8	61.3
Lpt	FBgn0263667	FBpp0072043	1483	NA	NA	NA	ct01_s1046	23.1	49.85	comp3657_c0_seq1	23.2	50	ct01_s1046	55.2	44.7	comp3657_c0_seq1	68.7	42.5	6.7
Exonjunction components
FB_name	FBgn	FBpp	FBlen	IP_ort	IP_perclen	IP_percid	EXOG_hit	EXOG_perclen	EXOG_percid	EXOT_hit	EXOT_perclen	EXOT_percid	BLASTG_hit	BLASTG_perclen	BLASTG_percid	BLASTT_hit	BLASTT_perclen	BLASTT_percid	FPKM
Upf1	FBgn0030354	FBpp0073433	1181	s244.g4779.t5.m_c	70	79	ct01_s244	75.4	81.57	comp2204_c0_seq1	72.6	83.78	ct01_s244	36.5	73.1	comp2204_c0_seq1	78.5	79.4	15.8
Upf2	FBgn0029992	FBpp0071072	1242	s1611.g10682.t1.m_c	91	54	ct01_s1611	54.1	49.4	comp6516_c0_seq1	49.5	53.01	ct01_s1611	68.9	52.9	comp6516_c0_seq1	91.2	50.5	6.6
Hel25E	FBgn0014189	FBpp0078754	425	s293.g5380.t3.m_t	99	91	ct01_s293	97.6	90.6	comp485_c0_seq1	57.2	88.48	ct01_s293	32	89	comp485_c0_seq1	58.4	86.7	9.1
eIF4AIII	FBgn0037573	FBpp0081324	400	s59.g2104.t1.m_c	102	94	ct01_s59	98	95.66	comp1788_c0_seq1	98.2	95.67	ct01_s59	90.8	95	comp1788_c0_seq1	98	95.7	29.7
SRm160	FBgn0036340	FBpp0075617	955	s2079.g11423.t1.m_c	85	33	ct01_s2079	36.3	43.23	comp4445_c2_seq1	35.8	42.69	ct01_s2079	15.3	61	comp4445_c2_seq1	13.6	70.8	5.6
btz	FBgn0045862	FBpp0303118	807	s929.g8920.t1.m_c	109	32	ct01_s929	62.9	28.15	comp5245_c0_seq1	43.4	30.57	ct01_s929	21.9	51.4	comp5245_c0_seq1	21.9	51.4	12.6
Acn	FBgn0263198	FBpp0080689	740	s676.g8040.t2.m_c	69	39	ct01_s676	20.5	48.03	comp1341_c0_seq1	40.1	37.37	ct01_s676	26.5	35.7	comp1341_c0_seq1	38.1	39	25
RnpS1	FBgn0037707	FBpp0081544	375	s4.g215.t1.m_c	73	51	ct01_s4	66.7	41.2	comp3433_c0_seq1	66.9	37.45	ct01_s4	20	62.7	comp3433_c0_seq1	20.8	64.1	12.8
tap	FBgn0015550	FBpp0074978	399	s46.g1837.t1.m_t	75	44	ct01_s46	32.3	66.67	comp9640_c0_seq1	19.3	40.26	ct01_s46	20.6	65.8	NA	NA	NA	2.7
Pnn	FBgn0037737	FBpp0112122	308	s28.g1265.t1.m_c	102	33	ct01_s28	51.9	46.88	comp8043_c0_seq1	51.9	46.88	ct01_s28	56.8	45.1	comp8043_c0_seq1	56.8	45.1	7.8
Ref1	FBgn0010774	FBpp0081156	267	s486.g6937.t1.m_c	66	54	ct01_s486	78.7	52.38	comp986_c0_seq1	66.3	55.37	ct01_s486	49.4	59.1	comp986_c0_seq1	41.9	69.6	30.2
mago	FBgn0002736	FBpp0071497	148	s17333.g14685.t1.m_c	57	87	ct01_s541	98.6	87.67	comp2034_c1_seq1	80.4	87.39	ct01_s541	77	86.8	comp2034_c1_seq1	79.7	87.3	14.6
P15	FBgn0028411	FBpp0072150	134	s297.g5451.t2.m_c	105	45	ct01_s297	55.2	47.3	comp6081_c0_seq1	96.3	44.96	ct01_s297	56.7	46	comp6081_c0_seq1	98.5	43.9	11.4
wibg	FBgn0034918	FBpp0072142	208	s2232.g11200.t1.m_c	97	35	ct01_s2232	62.5	30.77	comp3901_c0_seq1	59.6	32.26	NA	NA	NA	comp3901_c0_seq1	24.5	66.7	18.7
Upf3	FBgn0034923	FBpp0072130	493	NA	NA	NA	ct01_s3725	36.9	40.11	comp5926_c0_seq1	84.2	27.71	ct01_s3725	20.9	40.8	comp5926_c0_seq1	31.2	42.9	9.5
Bin1	FBgn0024491	FBpp0082731	151	NA	NA	NA	ct01_s4484	91.4	72.46	comp2957_c0_seq1	91.4	72.46	ct01_s4484	77.5	71.8	comp2957_c0_seq1	93.4	70.9	21.8
tsu	FBgn0033378	FBpp0087648	166	NA	NA	NA	ct01_s1797	97.6	77.16	comp1315_c0_seq1	98.8	77.44	ct01_s1797	58.4	78.3	comp1315_c0_seq1	99.4	77	42
Exosome
FB_name	FBgn	FBpp	FBlen	IP_ort	IP_perclen	IP_percid	EXOG_hit	EXOG_perclen	EXOG_percid	EXOT_hit	EXOT_perclen	EXOT_percid	BLASTG_hit	BLASTG_perclen	BLASTG_percid	BLASTT_hit	BLASTT_perclen	BLASTT_percid	FPKM
Rrp4	FBgn0034879	FBpp0072020	299	s14.g757.t1.m_c	97	61	ct01_s14	83.3	66.27	comp5370_c0_seq1	89.3	64.79	ct01_s14	105.4	55.6	comp5370_c0_seq1	97	60.3	10.1
Rrp42	FBgn0034065	FBpp0086348	297	s681.g8069.t1.m_t	98	54	ct01_s681	98.7	54.61	comp9626_c0_seq1	83.5	52.42	ct01_s681	88.2	48.9	comp9626_c0_seq1	85.9	49.4	2.5
Ski6	FBgn0032487	FBpp0080062	247	s244.g4774.t1.m_c	102	45	ct01_s244	90.3	48.43	comp7777_c0_seq1	91.1	48.89	ct01_s244	92.3	39	comp7777_c0_seq1	95.1	46.8	5.3
Rrp40	FBgn0260648	FBpp0077551	233	s6921.g13346.t7.m_c	72	49	ct01_s957	79.8	48.39	comp7843_c0_seq1	65.7	51.63	ct01_s957	53.2	50	comp7843_c0_seq1	66.5	51	3.2
Mtr3	FBgn0036916	FBpp0074687	327	s181.g4128.t1.m_c	83	27	ct01_s181	45.6	34.23	comp4103_c0_seq1	46.8	33.99	ct01_s181	74.3	30	comp4103_c0_seq1	72.5	29.5	14.4
Rrp46	FBgn0037815	FBpp0081725	234	s1.g56.t3.m_c	114	32	ct01_s1	34.2	35	comp7273_c0_seq1	65.4	36.6	ct01_s1	114.5	30.6	comp7273_c0_seq1	97.9	35.4	6.2
Rrp45	FBgn0030789	FBpp0074129	413	NA	NA	NA	ct01_s116	45.8	38.62	comp9411_c0_seq1	46	38.95	ct01_s116	72.4	37.1	comp9411_c0_seq1	67.6	39.8	2.1
Csl4	FBgn0032346	FBpp0079813	205	NA	NA	NA	ct01_s341	73.2	56	comp10111_c0_seq1	73.7	52.98	ct01_s341	51.2	55.2	comp10111_c0_seq1	96.6	52.5	4.9
Dis3	FBgn0039183	FBpp0083989	983	NA	NA	NA	ct01_s640	98.4	63.39	comp6363_c0_seq1	87	65.61	ct01_s640	27.7	70.2	comp6363_c0_seq1	95.5	63.6	9.4
Rrp6	FBgn0038269	FBpp0112147	901	NA	NA	NA	ct01_s56	48.4	58.03	comp3334_c0_seq1	47.9	58.33	ct01_s56	97	41.6	comp3334_c0_seq1	99.1	41.3	14
Nuclear pore
FB_name	FBgn	FBpp	FBlen	IP_ort	IP_perclen	IP_percid	EXOG_hit	EXOG_perclen	EXOG_percid	EXOT_hit	EXOT_perclen	EXOT_percid	BLASTG_hit	BLASTG_perclen	BLASTG_percid	BLASTT_hit	BLASTT_perclen	BLASTT_percid	FPKM
msk	FBgn0026252	FBpp0076408	1050	s777.g8447.t1.m_c	99	64	ct01_s777	88.8	65.77	comp1734_c0_seq1	99.7	63.71	ct01_s777	62.8	60.9	comp1734_c0_seq1	101	62.8	13
Mtor	FBgn0013756	FBpp0087140	2347	s929.g8919.t1.m_c	102	37	ct01_s929	70.3	33.64	comp2014_c0_seq1	63	38.16	ct01_s929	70.8	38	comp2014_c0_seq1	78.1	38	32.9
Ranbp16	FBgn0053180	FBpp0292664	1111	s289.g5176.t1.m_c	100	61	ct01_s289	90.5	62.43	comp2235_c0_seq1	84.5	62.94	ct01_s289	44.9	60.1	comp2235_c0_seq1	97.1	61	12
Fs(2)Ket	FBgn0262743	FBpp0294037	885	s702.g8185.t1.m_t	102	65	ct01_s702	98.3	65.29	comp2755_c0_seq1	98.4	65.33	ct01_s702	87.9	65.5	comp2755_c0_seq1	96.5	65.5	7.2
Nup205	FBgn0031078	FBpp0074567	2091	s1100.g9145.t3.m_t	97	41	ct01_s1100	42	45.85	comp5252_c0_seq1	27.5	40.42	ct01_s1100	72.6	37.3	comp5252_c0_seq1	36.4	37.3	9.3
Gp210	FBgn0266580	FBpp0085380	1877	s514.g5894.t2.m_c	94	40	ct01_s514	31.9	40.13	comp4479_c0_seq1	52.3	41.34	ct01_s514	57.3	40.6	comp4479_c0_seq1	94	40.5	18.2
Ranbp9	FBgn0037894	FBpp0081862	1019	s35.g1401.t1.m_c	99	45	ct01_s35	96.5	44.66	comp5407_c0_seq1	65.1	41.78	ct01_s35	71.9	44.1	comp5407_c0_seq1	67	41	5.3
Trn-SR	FBgn0031456	FBpp0077399	933	s225.g4650.t2.m_c	99	48	ct01_s225	60.5	47.34	comp7260_c0_seq1	64	46.4	ct01_s225	98.5	45.8	comp7260_c0_seq1	100.1	47.1	7.3
Nup154	FBgn0021761	FBpp0088820	1366	s442.g6624.t2.m_c	62	52	ct01_s442	22	68.67	comp6366_c0_seq1	26.9	42.51	ct01_s442	96.6	41.8	comp6366_c0_seq1	103.4	43.7	11.5
Nup160	FBgn0262647	FBpp0310208	1412	s1580.g10720.t1.m_t	82	38	ct01_s1580	37.1	39.69	comp6423_c0_seq1	15.9	41.07	ct01_s1580	79.7	35.4	comp6423_c0_seq1	16.7	40.2	9.9
Npl4	FBgn0039348	FBpp0084267	653	s349.g5919.t1.m_c	93	59	ct01_s349	85	60.9	comp5187_c0_seq1	85.1	60.97	ct01_s349	45.3	64.9	comp5187_c0_seq1	95.9	57.8	17.4
Kap-alpha3	FBgn0027338	FBpp0081584	515	s1093.g9108.t1.m_c	98	74	ct01_s1093	92.8	76.99	comp1310_c0_seq1	92.6	77.36	ct01_s1093	54.2	84.2	comp1310_c0_seq1	99.6	73.3	65.6
Nup214	FBgn0010660	FBpp0071905	1712	s94.g2900.t1.m_c	102	33	ct01_s94	23	40.1	comp6279_c0_seq1	21.5	43.21	ct01_s94	38.3	29.3	comp6279_c0_seq1	23	41.4	11.3
Kap-alpha1	FBgn0024889	FBpp0074650	544	s137.g3502.t1.m_c	98	62	ct01_s137	82.5	65.26	comp3798_c0_seq1	83.1	65.27	ct01_s1734	70.8	46.5	comp3798_c0_seq1	99.8	61.1	10.7
Nup107	FBgn0027868	FBpp0079710	846	s271.g5201.t1.m_c	81	47	ct01_s271	84.9	45.54	comp6619_c0_seq1	83.6	46.25	ct01_s271	100.9	41.2	comp6619_c0_seq1	94.1	44.4	9
Nup93-1	FBgn0027537	FBpp0073659	824	s234.g4800.t1.m_c	98	42	ct01_s234	84.3	40.14	comp5800_c0_seq1	91	40.93	ct01_s234	62.4	39.1	comp5800_c0_seq1	100.7	41.6	15.5
dbp80	FBgn0024804	FBpp0304166	482	s409.g6409.t1.m_c	98	65	ct01_s409	80.5	71.13	comp3565_c0_seq1	82	70.89	ct01_s409	77.2	64.8	comp3565_c0_seq1	88.4	68.3	19
Nup54	FBgn0033737	FBpp0087063	611	s507.g7093.t1.m_c	100	55	ct01_s507	80.5	56.3	comp5860_c0_seq1	64	61.13	ct01_s507	62.8	61.2	comp5860_c0_seq1	62.8	61.2	13.7
Ranbp21	FBgn0031051	FBpp0074528	1242	s56.g801.t1.m_c	64	49	ct01_s56	38.4	50.73	comp4856_c1_seq1	34.9	50.69	ct01_s56	52.9	51.9	comp4856_c1_seq1	99.9	48.9	16.4
Rae1	FBgn0034646	FBpp0071600	347	s452.g6730.t1.m_t	101	75	ct01_s452	99.1	74.42	comp3525_c0_seq1	84.4	35.15	ct01_s452	82.7	72.1	comp3525_c0_seq1	56.5	35.2	14.3
Nup75	FBgn0034310	FBpp0085954	669	s1068.g9072.t1.m_t	100	42	ct01_s1068	95.5	42.41	comp8602_c0_seq1	69.7	45.71	ct01_s1068	94.8	40.1	comp8602_c0_seq1	62.8	45.5	4.5
cdm	FBgn0261532	FBpp0083039	972	s4.g218.t1.m_c	57	44	ct01_s4	73.4	49.79	comp5869_c0_seq1	68.5	50.9	ct01_s4	68.4	48.4	comp5869_c0_seq1	100.4	46.8	12.4
Sec13	FBgn0024509	FBpp0083801	357	s893.g8936.t1.m_c	89	66	ct01_s893	47.9	70.18	comp2495_c0_seq1	47.9	70.18	ct01_s893	81.5	62.9	comp2495_c0_seq1	87.7	65.5	20.5
xmas-2	FBgn0028974	FBpp0074178	1371	s1517.g10492.t1.m_c	100	28	ct01_s1517	30.5	48.56	comp7330_c0_seq1	36.5	45.2	ct01_s1517	32.2	46.5	comp7330_c0_seq1	44.3	41.6	3.6
CG16892	FBgn0030122	FBpp0308972	467	s368.g6095.t1.m_t	100	37	ct01_s368	91	37.41	comp5756_c0_seq1	91	37.41	ct01_s368	95.5	35.2	comp5756_c0_seq1	98.9	34.9	8.2
Nup58	FBgn0038722	FBpp0083195	547	s1024.g9373.t1.m_c	85	39	ct01_s1024	58.1	40.57	comp4662_c0_seq1	56.7	41.29	ct01_s1024	44.1	47.3	comp4662_c0_seq1	44.1	47.3	17.2
Nup50	FBgn0033264	FBpp0087861	565	s165.g3903.t1.m_c	76	42	ct01_s165	26.4	53.69	comp2653_c0_seq1	26.2	54.05	ct01_s165	67.3	35.8	comp2653_c0_seq1	67.3	35.8	22.4
CG14749	FBgn0033316	FBpp0087775	678	s208.g4436.t1.m_d	93	26	ct01_s208	54.3	30.98	comp9443_c0_seq1	54.3	31.25	ct01_s208	49.1	30.9	comp9443_c0_seq1	49.1	31.2	4.4
CG6540	FBgn0030943	FBpp0074372	332	s605.g7571.t1.m_c	117	35	ct01_s605	27.1	56.67	comp5914_c0_seq1	53.6	41.01	ct01_s605	71.7	39.9	comp5914_c0_seq1	105.1	36.4	13.8
Exp6	FBgn0266572	FBpp0308529	1055	NA	NA	NA	ct01_s891	40	37.68	comp5220_c0_seq1	15.4	35.8	ct01_s891	85.4	26.9	comp5220_c0_seq1	76.3	26.8	5.7
e(y)2	FBgn0000618	FBpp0073385	102	NA	NA	NA	ct01_s256	86.3	46.59	comp6504_c0_seq1	85.3	47.13	ct01_s256	84.3	46.5	comp6504_c0_seq1	84.3	46.5	11
Nup153	FBgn0061200	FBpp0309144	1930	NA	NA	NA	ct01_s636	18.9	24.11	comp1858_c1_seq1	9.9	29.69	ct01_s24	15.9	25.4	comp1858_c1_seq1	16.7	26.6	21.5
Ulp1	FBgn0027603	FBpp0074462	1514	NA	NA	NA	ct01_s420	13.3	56.72	comp4457_c0_seq1	13.3	56.72	ct01_s420	14.6	51.6	comp4457_c0_seq1	13.3	56.4	12
CG32165	FBgn0042178	FBpp0075072	1081	NA	NA	NA	ct01_s679	77.9	41.92	comp3437_c0_seq1	98.1	41.23	ct01_s679	79.3	40.5	comp3437_c0_seq1	100.3	39.9	14.2
CG32164	FBgn0042177	FBpp0303949	1081	NA	NA	NA	ct01_s679	77.9	42.64	comp3437_c0_seq1	98.1	41.79	ct01_s679	79.3	41.3	comp3437_c0_seq1	100.3	40.5	14.2
Trn	FBgn0024921	FBpp0076708	894	NA	NA	NA	ct01_s2071	99.6	77.42	comp4423_c1_seq1	94.2	77.79	ct01_s2071	88.1	73.7	comp4423_c1_seq1	94.3	77.6	13.5
CG8219	FBgn0035693	FBpp0076711	854	NA	NA	NA	ct01_s2071	91.3	62.82	comp4423_c1_seq1	62.6	62.24	ct01_s2071	89	58.4	comp4423_c1_seq1	98.1	61.2	13.5
alphaKap4	FBgn0035657	FBpp0076777	443	NA	NA	NA	ct01_s1093	75.4	40.12	comp1310_c0_seq1	88	39.23	ct01_s1093	62.8	40.3	comp1310_c0_seq1	88.7	38.9	65.6
Karybeta3	FBgn0087013	FBpp0078500	1106	NA	NA	NA	ct01_s106	97.1	68.53	comp1374_c0_seq1	95.3	69.64	ct01_s106	74	71.8	comp1374_c0_seq1	101.5	67	47.6
emb	FBgn0020497	FBpp0079278	1064	NA	NA	NA	ct01_s1339	38.5	77.56	comp1070_c1_seq1	62.8	81.74	ct01_s516	44.5	74.5	comp1070_c1_seq1	99.7	78.1	42.2
CG18789	FBgn0042127	FBpp0079899	399	NA	NA	NA	ct01_s1707	27.6	34.55	comp7962_c0_seq1	33.8	37.78	ct01_s1707	23.6	36.2	comp7962_c0_seq1	29.8	39.5	5.4
Cas	FBgn0022213	FBpp0080484	976	NA	NA	NA	ct01_s214	96.1	60.13	comp3851_c0_seq1	99.1	59.57	ct01_s214	63	56.1	comp3851_c0_seq1	99.9	59.1	20.8
mbo	FBgn0026207	FBpp0082137	703	NA	NA	NA	ct01_s8	96.4	39.68	comp6638_c0_seq1	96.6	39.76	ct01_s8	92.3	39.9	comp6638_c0_seq1	101.6	38.9	8.1
Nup93-2	FBgn0038274	FBpp0082467	797	NA	NA	NA	ct01_s234	35.1	47.14	comp5800_c0_seq1	64.6	42.72	ct01_s234	65.4	40.5	comp5800_c0_seq1	103.3	42.4	15.5
Nup43	FBgn0038609	FBpp0082998	359	NA	NA	NA	ct01_s713	47.6	40.94	comp5280_c0_seq1	83	34.23	ct01_s713	64.1	40	comp5280_c0_seq1	101.4	34.1	10.1
Nup133	FBgn0039004	FBpp0083695	1201	NA	NA	NA	ct01_s324	49.2	45.69	comp5046_c0_seq1	49.2	45.85	ct01_s324	87.3	40.4	comp5046_c0_seq1	100.7	41.2	9
Nup98-96	FBgn0039120	FBpp0083851	1961	NA	NA	NA	ct01_s7507	21.6	41.84	comp3898_c0_seq1	9	71.59	ct01_s140	21.6	45	comp3898_c0_seq1	24.6	46	5.3
Ndc1	FBgn0039125	FBpp0083879	579	NA	NA	NA	ct01_s1111	37.3	27.31	comp7648_c0_seq1	37.3	27.31	ct01_s1111	91	27.3	comp7648_c0_seq1	93.1	26.7	7.9
Nup37	FBgn0039301	FBpp0084187	321	NA	NA	NA	NA	NA	NA	NA	NA	NA	ct01_s208	72.9	23.1	comp507_c0_seq1	99.7	24.1	NA
Nup358	FBgn0039302	FBpp0293235	2719	NA	NA	NA	ct01_s3098	8.9	44.44	comp2609_c0_seq1	8.9	44.63	ct01_s3098	11	43.7	comp2609_c0_seq1	19.9	40.8	8.1
Nup62	FBgn0034118	FBpp0086294	395	NA	NA	NA	ct01_s203	59.2	46.15	comp5098_c0_seq1	55.2	49.08	ct01_s203	39	55.8	comp5098_c0_seq1	54.2	52.8	12.5
Ranbp11	FBgn0053139	FBpp0086416	1076	NA	NA	NA	ct01_s335	49.3	40.68	comp6739_c0_seq1	49.3	40.87	ct01_s335	99	32.4	comp6739_c0_seq1	95.3	33.7	8.7
Nup44A	FBgn0033247	FBpp0087936	355	NA	NA	NA	ct01_s1111	89.3	56.47	comp3737_c0_seq1	89.3	56.47	ct01_s1111	90.7	54	comp3737_c0_seq1	96.1	54.2	18.1
nup188	FBgn0033766	FBpp0297623	1867	NA	NA	NA	ct01_s239	16.4	33.33	comp7992_c0_seq1	55.5	40.02	ct01_s239	23.7	32.4	comp7992_c0_seq1	57.5	39.3	4.9
Ribosomal large subunit
FB_name	FBgn	FBpp	FBlen	IP_ort	IP_perclen	IP_percid	EXOG_hit	EXOG_perclen	EXOG_percid	EXOT_hit	EXOT_perclen	EXOT_percid	BLASTG_hit	BLASTG_perclen	BLASTG_percid	BLASTT_hit	BLASTT_perclen	BLASTT_percid	FPKM
RpL3	FBgn0020910	FBpp0081822	417	s62.g2177.t1.m_t	98	85	ct01_s62	97.1	85.43	NA	NA	NA	ct01_s62	32.4	88.9	NA	NA	NA	NA
RpL4	FBgn0003279	FBpp0084617	402	s324.g5277.t1.m_c	104	71	ct01_s324	99.3	69.92	comp145_c0_seq1	99.8	70.07	ct01_s324	36.3	80.8	comp145_c0_seq1	91.8	72.4	1093.4
RpLP0	FBgn0000100	FBpp0078134	318	s385.g5928.t3.m_c	99	85	ct01_s385	98.7	84.71	comp133_c0_seq1	99.4	85.13	ct01_s385	86.8	80.8	comp133_c0_seq1	99.7	80.8	1029.3
RpL8	FBgn0261602	FBpp0072801	257	s549.g5906.t1.m_c	102	86	ct01_s549	99.6	85.94	comp63_c0_seq1	99.6	85.94	ct01_s549	75.5	87.1	comp63_c0_seq1	93.4	86.2	1065.3
RpL7A	FBgn0014026	FBpp0070877	272	s173.g1889.t1.m_c	100	75	ct01_s173	98.2	74.91	comp128_c0_seq1	100	75.37	ct01_s173	59.2	65.2	comp128_c0_seq1	87.5	78.6	1062.3
RpL10Ab	FBgn0036213	FBpp0075764	218	s59.g2098.t1.m_c	100	86	ct01_s59	98.6	86.05	comp162_c0_seq1	100	85.78	ct01_s59	86.7	76.2	comp162_c0_seq1	99.5	85.7	1092.9
RpL19	FBgn0002607	FBpp0072312	204	s726.g8089.t1.m_c	98	84	ct01_s726	94.1	85.42	comp61_c0_seq1	94.6	86.01	ct01_s726	76	85.2	comp61_c0_seq1	94.6	86	1664.8
RpL11	FBgn0013325	FBpp0085717	185	s296.g5433.t1.m_c	102	86	ct01_s296	95.1	88.64	comp84_c0_seq1	95.1	89.2	ct01_s296	29.2	92.6	comp84_c0_seq1	94.6	89.1	886.5
RpL23A	FBgn0026372	FBpp0072687	278	s135.g2661.t3.m_c	127	61	ct01_s135	98.6	60.58	comp86_c0_seq1	91	63.64	ct01_s135	46	87.5	comp86_c0_seq1	46	87.5	490.5
RpL17	FBgn0029897	FBpp0070940	187	s15.g871.t1.m_c	113	77	ct01_s15	98.4	78.26	comp138_c0_seq1	98.4	78.26	ct01_s15	49.2	81.5	comp138_c0_seq1	83.4	80.1	1143.4
RpL12	FBgn0034968	FBpp0072084	166	s510.g6752.t2.m_c	99	87	ct01_s510	99.4	86.67	comp159_c0_seq1	100	86.75	ct01_s510	60.2	93	comp159_c0_seq1	99.4	86.7	886.5
RpL9	FBgn0015756	FBpp0079752	191	s148.g3662.t2.m_t	99	78	ct01_s148	99.5	78.42	NA	NA	NA	ct01_s148	57.1	86.2	NA	NA	NA	NA
RpL18A	FBgn0010409	FBpp0086103	178	s792.g8517.t1.m_c	99	77	ct01_s792	96.6	77.91	comp76_c0_seq1	100	77.53	ct01_s792	107.3	69.6	comp76_c0_seq1	99.4	77.4	1544.8
RpL13A	FBgn0037351	FBpp0078354	206	s192.g4254.t1.m_c	104	64	ct01_s192	81.6	71.43	comp141_c0_seq1	96.6	65.83	ct01_s192	61.7	70.9	comp141_c0_seq1	97.1	65.5	1217
RpL13	FBgn0011272	FBpp0079484	219	s599.g7557.t1.m_c	100	64	ct01_s599	96.3	64.93	comp173_c0_seq1	96.3	64.93	ct01_s599	36.1	76	comp173_c0_seq1	87.7	65.6	998.9
RpL37b	FBgn0034822	FBpp0071888	90	NA	NA	NA	ct01_s97	94.4	76.47	comp103_c0_seq1	96.7	75.86	ct01_s97	50	86.7	comp103_c0_seq1	96.7	75.9	834.9
RpLP0-like	FBgn0033485	FBpp0087511	257	s1213.g9921.t1.m_c	109	55	ct01_s1213	64.2	52.12	comp4444_c0_seq1	80.9	61.06	ct01_s1213	107.8	46.2	comp4444_c0_seq1	83.7	59.1	9.6
RpL6	FBgn0039857	FBpp0085166	263	s431.g6581.t1.m_c	131	55	ct01_s431	98.1	51.55	comp100_c0_seq1	98.1	51.55	ct01_s431	72.2	59.5	comp100_c0_seq1	72.2	59.5	1379.9
RpL27A	FBgn0261606	FBpp0307135	150	s8.g532.t1.m_c	99	78	ct01_s8	98.7	77.7	comp48_c0_seq1	99.3	77.85	ct01_s8	48.7	71.2	comp48_c0_seq1	99.3	77.2	1871.2
RpL24-like	FBgn0037899	FBpp0081879	192	s321.g5687.t1.m_c	96	62	ct01_s321	71.4	73.72	comp901_c0_seq1	71.4	73.72	ct01_s321	108.3	56.7	comp901_c0_seq1	97.9	62.2	121.6
RpL32	FBgn0002626	FBpp0084959	148	s95.g2905.t1.m_t	109	73	ct01_s95	92.6	78.83	NA	NA	NA	ct01_s95	68.2	82.2	NA	NA	NA	NA
RpL21	FBgn0032987	FBpp0085314	160	s18.g1024.t1.m_t	99	67	ct01_s18	100	67.5	NA	NA	NA	ct01_s18	72.5	62.1	NA	NA	NA	NA
RpL36A	FBgn0031980	FBpp0079168	105	s1.g50.t1.m_c	99	90	ct01_s1	100	89.52	comp113_c0_seq1	100	90.48	ct01_s1	42.9	97.8	comp113_c0_seq1	99	90.4	1169.7
RpL31	FBgn0025286	FBpp0087609	125	s111.g3094.t2.m_c	132	79	ct01_s111	97.6	78.69	comp130_c0_seq1	98.4	78.86	ct01_s111	60	77.3	comp130_c0_seq1	98.4	78.9	963.8
RpL22	FBgn0015288	FBpp0070143	300	s8.g507.t1.m_c	50	68	ct01_s8	47.7	67.13	comp88_c0_seq1	47.7	67.13	ct01_s8	32.7	74.5	comp88_c0_seq1	32.7	74.5	218.8
RpL7-like	FBgn0032404	FBpp0079880	258	s164.g3882.t2.m_c	96	42	ct01_s164	98.1	39.92	comp3115_c0_seq1	62.8	41.36	ct01_s164	60.1	40.6	comp3115_c0_seq1	98.8	40	17.5
RpL35A	FBgn0037328	FBpp0078416	158	s14.g740.t2.m_c	103	56	ct01_s14	95.6	58.94	comp64_c0_seq1	94.9	59.33	ct01_s14	51.3	60.5	comp64_c0_seq1	72.2	70.2	1614.7
RpL30	FBgn0086710	FBpp0291653	112	s1166.g8315.t1.m_c	103	86	ct01_s1166	92.9	87.5	comp147_c0_seq1	99.1	86.49	ct01_s1166	50	85.7	comp147_c0_seq1	99.1	86.5	1037.5
RpL34a	FBgn0039406	FBpp0084345	163	s148.g3672.t1.m_c	110	65	ct01_s148	76.1	75.81	comp150_c1_seq1	84	70.8	ct01_s148	51.5	77.4	comp150_c1_seq1	65	81.1	881.9
RpL27	FBgn0039359	FBpp0084306	136	s738.g8288.t1.m_c	100	64	ct01_s738	93.4	63.78	comp94_c0_seq1	100	67.65	ct01_s738	93.4	63	comp94_c0_seq1	100	66.9	1105.4
RpL37a	FBgn0030616	FBpp0073844	94	s97.g1673.t1.m_c	97	88	ct01_s97	94.7	87.64	comp103_c0_seq1	96.8	87.91	ct01_s97	47.9	93.3	comp103_c0_seq1	96.8	87.9	834.9
RpL36	FBgn0002579	FBpp0070150	116	s18.g1009.t1.m_c	97	73	ct01_s18	94.8	74.55	comp97_c0_seq1	94.8	74.55	ct01_s18	59.5	87	comp97_c0_seq1	94.8	74.5	1315.7
RpLP1	FBgn0002593	FBpp0077716	113	s656.g7915.t1.m_c	98	77	ct01_s656	95.6	77.78	comp101_c0_seq1	97.3	77.27	ct01_s656	37.2	88.1	comp101_c0_seq1	96.5	77.1	1053.8
RpL40	FBgn0003941	FBpp0077159	129	s604.g7606.t1.m_t	83	78	ct01_s604	61.2	98.73	comp232_c0_seq1	61.2	98.73	ct01_s604	60.5	98.7	comp232_c0_seq1	60.5	98.7	435
RpL14	FBgn0017579	FBpp0076359	167	s19.g1051.t1.m_c	160	51	ct01_s19	81.4	55.15	NA	NA	NA	ct01_s19	62.3	48.1	NA	NA	NA	NA
RpLP2	FBgn0003274	FBpp0086252	114	s125.g3313.t1.m_c	97	69	ct01_s125	98.2	69.64	comp101_c0_seq1	46.5	54.72	ct01_s125	57	75.4	NA	NA	NA	1053.8
RpL38	FBgn0040007	FBpp0306998	71	s1960.g9346.t3.m_t	187	86	ct01_s1960	100	87.32	comp72_c0_seq1	100	87.32	ct01_s3449	98.6	87.1	comp72_c0_seq1	98.6	87.1	1437.4
RpL35	FBgn0029785	FBpp0070766	124	NA	NA	NA	ct01_s13	97.6	82.64	NA	NA	NA	ct01_s13	66.9	75.9	NA	NA	NA	NA
RpL29	FBgn0016726	FBpp0071518	77	NA	NA	NA	NA	NA	NA	comp119_c0_seq1	80.5	74.19	NA	NA	NA	comp119_c0_seq1	80.5	74.2	1091.3
RpL23	FBgn0010078	FBpp0071808	141	s1287.g9991.t1.m_c	99	96	ct01_s1287	96.5	95.59	comp123_c0_seq1	100	95.74	ct01_s1287	126.2	73	comp123_c0_seq1	99.3	95.7	1443.5
RpL22-like	FBgn0034837	FBpp0071958	313	NA	NA	NA	ct01_s8	41.2	51.94	comp88_c0_seq1	41.2	51.94	ct01_s8	31.3	54.1	comp88_c0_seq1	31.3	54.1	218.8
RpL39	FBgn0023170	FBpp0072094	52	NA	NA	NA	ct01_s582	100	84.62	comp81_c0_seq1	100	84.62	ct01_s582	98.1	84.3	comp81_c0_seq1	98.1	84.3	1307.1
RpL28	FBgn0035422	FBpp0072957	145	s2157.g11517.t1.m_c	115	56	ct01_s2157	71.7	54.81	comp74_c0_seq1	91	56.06	NA	NA	NA	comp74_c0_seq1	75.2	55	479.6
RpL26	FBgn0036825	FBpp0074833	150	NA	NA	NA	ct01_s696	98.7	85.14	comp161_c0_seq1	98.7	85.14	ct01_s696	63.3	84.2	comp161_c0_seq1	99.3	84.6	993.4
RpL18	FBgn0035753	FBpp0076602	189	NA	NA	NA	ct01_s326	99.5	75	NA	NA	NA	ct01_s326	84.1	72.3	NA	NA	NA	NA
RpL7	FBgn0005593	FBpp0079536	253	NA	NA	NA	ct01_s231	95.3	62.66	comp68_c1_seq1	95.7	62.81	ct01_s231	34.8	67	comp68_c1_seq1	92.5	61.5	590.8
RpL24	FBgn0032518	FBpp0080102	156	NA	NA	NA	ct01_s11	96.2	77.33	comp901_c0_seq1	47.4	40.54	ct01_s11	84.6	66.7	comp901_c0_seq1	36.5	47.4	121.6
RpL34b	FBgn0037686	FBpp0081527	169	s148.g3672.t1.m_c	106	63	ct01_s148	79.9	68.89	comp150_c1_seq1	97	62.2	ct01_s148	53.3	72.2	comp150_c1_seq1	66.3	76.8	881.9
RpL10Aa	FBgn0038281	FBpp0082483	217	NA	NA	NA	ct01_s59	98.6	61.21	comp162_c0_seq1	100	60.83	ct01_s59	83.9	53.3	comp162_c0_seq1	100	60.4	1092.9
RpL41	FBgn0066084	FBpp0099610	26	NA	NA	NA	ct01_s399	84.6	100	NA	NA	NA	NA	NA	NA	NA	NA	NA	NA
RpL5	FBgn0064225	FBpp0110421	300	NA	NA	NA	ct01_s735	99.3	78.19	comp87_c0_seq1	99.3	78.19	ct01_s735	78.7	85.2	comp87_c0_seq1	99.7	77.3	1319.4
RpL15	FBgn0028697	FBpp0112465	205	s772.g8360.t1.m_c	162	84	ct01_s772	100	83.9	comp75_c0_seq1	100	84.39	ct01_s772	50.2	89.3	comp75_c0_seq1	99.5	84.3	1660.6
RpL10	FBgn0024733	FBpp0289147	219	NA	NA	NA	ct01_s448	95.4	86.12	comp115_c0_seq1	96.3	87.68	ct01_s448	46.6	96.1	comp115_c0_seq1	98.2	86	1624.7
Ribosomal small subunit
FB_name	FBgn	FBpp	FBlen	IP_ort	IP_perclen	IP_percid	EXOG_hit	EXOG_perclen	EXOG_percid	EXOT_hit	EXOT_perclen	EXOT_percid	BLASTG_hit	BLASTG_perclen	BLASTG_percid	BLASTT_hit	BLASTT_perclen	BLASTT_percid	FPKM
RpS4	FBgn0011284	FBpp0075618	262	s1641.g10791.t1.m_t	100	81	ct01_s1641	98.9	80.69	NA	NA	NA	ct01_s1641	67.6	63.8	NA	NA	NA	NA
RpS3A	FBgn0017545	FBpp0088242	269	s82.g2616.t1.m_c	100	75	ct01_s82	99.3	75.28	comp57_c0_seq1	100	75.46	ct01_s82	66.2	59.5	comp57_c0_seq1	92.9	72.8	1800.3
RpS3	FBgn0002622	FBpp0083802	247	s36.g1520.t1.m_c	99	85	ct01_s36	93.5	86.15	comp151_c0_seq1	92.7	87.34	ct01_s36	64.8	83.8	comp151_c0_seq1	93.9	86.2	1127.4
RpS5a	FBgn0002590	FBpp0074180	229	s203.g4399.t2.m_c	122	85	ct01_s203	90	89.81	comp149_c0_seq1	86	93.4	ct01_s203	88.6	79.3	comp149_c0_seq1	85.6	93.4	930.8
RpS6	FBgn0261592	FBpp0071087	249	s18.g1010.t1.m_c	140	75	ct01_s18	96.4	75.42	comp69_c0_seq1	90.8	75.22	ct01_s18	61.4	71.9	comp69_c0_seq1	79.9	75.9	1863.2
RpS9	FBgn0010408	FBpp0076152	196	s507.g7092.t2.m_c	169	93	ct01_s507	99	92.78	comp129_c0_seq1	100	92.86	ct01_s507	38.3	89.3	comp129_c0_seq1	93.4	94	1337
RpS8	FBgn0039713	FBpp0099686	209	s120.g3227.t1.m_c	100	75	ct01_s120	98.6	75.24	comp105_c0_seq1	99.5	75.48	ct01_s120	65.6	70.8	comp105_c0_seq1	95.7	75	593.4
RpS2	FBgn0004867	FBpp0079500	268	s518.g7165.t1.m_c	67	86	ct01_s518	97.8	86.64	comp137_c0_seq1	97.8	86.64	ct01_s518	48.5	93.1	comp137_c0_seq1	83.6	88.4	1649.1
RpS23	FBgn0033912	FBpp0308991	144	s3069.g11968.t1.m_c	99	96	ct01_s3069	99.3	95.1	comp66_c0_seq1	100	95.83	ct01_s3069	46.5	98.5	comp66_c0_seq1	99.3	95.8	1887.3
RpS13	FBgn0010265	FBpp0079328	152	s234.g4790.t1.m_c	99	90	ct01_s234	98.7	90	comp154_c0_seq1	100	90.13	ct01_s234	66.4	89.1	comp154_c0_seq1	99.3	90.1	1065.8
RpS18	FBgn0010411	FBpp0085585	153	s110.g3115.t1.m_c	99	88	ct01_s110	100	88.24	comp146_c0_seq1	100	88.24	ct01_s110	100	73.9	comp146_c0_seq1	85.6	86.3	243.5
RpS16	FBgn0034743	FBpp0071766	149	s234.g4788.t1.m_t	132	85	ct01_s234	100	85.23	NA	NA	NA	ct01_s234	99.3	85.1	NA	NA	NA	NA
RpS15	FBgn0034138	FBpp0086269	149	s323.g3450.t1.m_c	101	84	ct01_s323	96.6	85.42	comp102_c0_seq1	96.6	85.42	ct01_s323	58.4	85.1	comp102_c0_seq1	85.2	87.4	1105.6
RpS10b	FBgn0261593	FBpp0310720	161	s772.g8352.t1.m_c	96	79	ct01_s772	96.9	75.64	comp148_c0_seq1	95	79.74	ct01_s772	41.6	83.6	comp148_c0_seq1	80.1	73.6	802.7
RpS12	FBgn0260441	FBpp0075612	140	s386.g6240.t1.m_c	99	77	ct01_s386	95	78.2	comp253_c0_seq1	70.7	73.74	ct01_s386	65	79.1	comp253_c0_seq1	65	79.1	181.3
RpS24	FBgn0261596	FBpp0071846	132	s530.g6043.t1.m_t	98	85	ct01_s530	97	85.16	comp201_c0_seq1	97	85.16	ct01_s5995	72.7	88.5	comp201_c0_seq1	72.7	88.5	875.7
RpS17	FBgn0005533	FBpp0076207	132	s206.g4410.t1.m_c	98	87	ct01_s206	91.7	89.26	comp121_c0_seq1	92.4	89.34	ct01_s206	60.6	81.2	comp121_c0_seq1	85.6	85	1078.2
RpS26	FBgn0261597	FBpp0080640	115	s736.g7666.t1.m_c	97	88	ct01_s736	87.8	92.08	comp153_c0_seq1	89.6	92.23	ct01_s736	40.9	85.1	comp153_c0_seq1	74.8	91.9	1164.8
RpS20	FBgn0019936	FBpp0083371	121	s35.g1410.t1.m_c	100	81	ct01_s35	98.3	80.67	comp116_c0_seq1	99.2	80.83	ct01_s35	68.6	75.9	comp116_c0_seq1	99.2	80.8	1404
RpS15Aa	FBgn0010198	FBpp0073623	131	s1061.g9461.t1.m_c	69	92	ct01_s1061	99.2	90	comp132_c0_seq1	100	90.84	ct01_s1061	76.3	88	comp132_c0_seq1	99.2	90.8	252.7
RpS25	FBgn0086472	FBpp0081845	118	s121.g3251.t1.m_t	84	91	ct01_s121	96.6	88.6	NA	NA	NA	ct01_s121	80.5	66.3	NA	NA	NA	NA
RpS27	FBgn0039300	FBpp0084242	85	s386.g6241.t1.m_c	99	94	ct01_s386	94.1	95	comp54_c0_seq1	97.6	95.18	ct01_s386	87.1	96	comp54_c0_seq1	97.6	95.2	879
RpS30	FBgn0038834	FBpp0083376	133	s716.g4357.t1.m_c	115	68	ct01_s716	79.7	72.64	comp56_c0_seq1	99.2	68.18	ct01_s716	78.9	72.4	comp56_c0_seq1	99.2	67.4	1850
RpS14a	FBgn0004403	FBpp0071050	152	NA	NA	NA	ct01_s279	100	94.08	comp142_c0_seq1	100	94.74	ct01_s279	52	91.1	comp142_c0_seq1	92.1	94.3	1194
RpS14b	FBgn0004404	FBpp0071052	152	NA	NA	NA	ct01_s279	100	94.08	comp142_c0_seq1	100	94.74	ct01_s279	52	91.1	comp142_c0_seq1	92.1	94.3	1194
RpS28b	FBgn0030136	FBpp0071295	66	NA	NA	NA	ct01_s1515	100	89.39	NA	NA	NA	ct01_s1515	77.3	86.3	NA	NA	NA	NA
RpS19a	FBgn0010412	FBpp0309135	157	NA	NA	NA	ct01_s19	94.3	67.57	comp110_c0_seq1	94.3	67.57	ct01_s19	94.3	67.6	comp110_c0_seq1	94.3	67.6	768
RpS21	FBgn0015521	FBpp0307130	84	NA	NA	NA	ct01_s1944	98.8	79.52	comp199_c0_seq1	100	79.76	ct01_s1944	73.8	75.8	comp199_c0_seq1	98.8	79.5	423.7
RpS27A	FBgn0003942	FBpp0079606	157	NA	NA	NA	ct01_s442	94.9	96.64	comp1163_c0_seq1	48.4	57.89	ct01_s442	56.1	100	comp1163_c0_seq1	44.6	55.7	32.2
RpS29	FBgn0261599	FBpp0081614	57	NA	NA	NA	ct01_s1	94.7	81.48	comp219_c0_seq1	100	84.21	ct01_s1	59.6	88.2	comp219_c0_seq1	98.2	83.9	180.7
RpS5b	FBgn0038277	FBpp0082465	231	NA	NA	NA	ct01_s203	96.1	78.83	comp149_c0_seq1	95.2	79.55	ct01_s203	94.4	69.3	comp149_c0_seq1	83.1	88.5	930.8
RpS19b	FBgn0039129	FBpp0083905	156	NA	NA	NA	ct01_s19	91.7	55.94	comp110_c0_seq1	91.7	55.94	ct01_s19	91.7	55.9	comp110_c0_seq1	91.7	55.9	768
RpS10a	FBgn0027494	FBpp0084564	164	NA	NA	NA	ct01_s772	67.1	70	comp148_c0_seq1	67.7	70.27	ct01_s772	40.9	70.2	comp148_c0_seq1	97.6	61.2	802.7
RpS28a	FBgn0039739	FBpp0084966	65	NA	NA	NA	ct01_s1515	100	80	NA	NA	NA	ct01_s1515	78.5	76.5	NA	NA	NA	NA
RpS11	FBgn0033699	FBpp0087115	156	s257.g5070.t2.m_c	117	74	ct01_s257	96.8	76.16	comp60_c0_seq1	98.1	75.82	ct01_s257	69.9	79.8	comp60_c0_seq1	100	75.6	1433.3
RpS15Ab	FBgn0033555	FBpp0087321	131	s1061.g9461.t1.m_c	69	91	ct01_s1061	99.2	89.23	comp132_c0_seq1	100	90.08	ct01_s1061	76.3	87	comp132_c0_seq1	99.2	90	252.7
RpS7	FBgn0039757	FBpp0088970	195	NA	NA	NA	ct01_s514	97.4	80.53	comp95_c0_seq1	97.4	80.53	ct01_s514	59.5	81	comp95_c0_seq1	97.4	80.5	1302.7
CG17672	FBgn0083978	FBpp0110281	250	NA	NA	NA	ct01_s458	76.8	69.27	comp6827_c0_seq1	78	69.74	ct01_s458	76.4	36.6	comp6827_c0_seq1	92.4	64.1	2.6
RpS28-like	FBgn0085211	FBpp0111290	77	NA	NA	NA	ct01_s1515	66.2	47.06	NA	NA	NA	NA	NA	NA	NA	NA	NA	NA
RNA catabolic process
FB_name	FBgn	FBpp	FBlen	IP_ort	IP_perclen	IP_percid	EXOG_hit	EXOG_perclen	EXOG_percid	EXOT_hit	EXOT_perclen	EXOT_percid	BLASTG_hit	BLASTG_perclen	BLASTG_percid	BLASTT_hit	BLASTT_perclen	BLASTT_percid	FPKM
not1	FBgn0085436	FBpp0308486	2512	s81.g2595.t1.m_c	98	55	ct01_s81	17.6	74.04	comp2805_c0_seq1	17.7	74.32	ct01_s81	49.1	51.9	comp2460_c0_seq1	56.3	49.2	30.5
Upf1	FBgn0030354	FBpp0073433	1181	s244.g4779.t5.m_c	70	79	ct01_s244	75.4	81.57	comp2204_c0_seq1	72.6	83.78	ct01_s244	36.5	73.1	comp2204_c0_seq1	78.5	79.4	15.8
Upf2	FBgn0029992	FBpp0071072	1242	s1611.g10682.t1.m_c	91	54	ct01_s1611	54.1	49.4	comp6516_c0_seq1	49.5	53.01	ct01_s1611	68.9	52.9	comp6516_c0_seq1	91.2	50.5	6.6
Rat1	FBgn0031868	FBpp0078973	909	s310.g5264.t6.m_c	101	65	ct01_s310	50.3	74.84	comp2215_c1_seq1	50.3	74.84	ct01_s310	79.9	66.9	comp2215_c1_seq1	91.4	65.6	27.7
CG11337	FBgn0039846	FBpp0085172	772	s164.g3884.t1.m_c	99	63	ct01_s164	93.9	64.69	comp3543_c0_seq1	52.6	62.07	ct01_s164	75.5	65.2	comp3543_c0_seq1	53.1	61.5	2.6
twin	FBgn0011725	FBpp0083954	568	s23.g1169.t3.m_c	98	80	ct01_s23	96.8	80	comp1709_c1_seq1	96	81.1	ct01_s23	71.5	65	comp1709_c1_seq1	96.8	80.2	5.5
Smg5	FBgn0019890	FBpp0080138	1178	s11.g429.t1.m_c	91	39	ct01_s11	21.6	42.91	comp2625_c0_seq1	21.6	42.91	ct01_s11	89.9	32.9	comp2625_c0_seq1	101.5	33.9	30.8
Ire1	FBgn0261984	FBpp0112160	1075	s401.g3360.t6.m_c	99	39	ct01_s401	42.6	62.45	comp4475_c0_seq1	39.8	64.72	ct01_s401	28.6	58.6	comp4475_c0_seq1	94.3	48.9	14.5
CG8232	FBgn0033352	FBpp0087735	1242	s575.g7428.t3.m_c	51	52	ct01_s575	66.7	50.85	comp6380_c0_seq1	47.5	55.76	ct01_s575	86.2	46.6	comp6380_c0_seq1	99.9	50.6	9.7
not3	FBgn0033029	FBpp0085398	845	s735.g8281.t2.m_c	77	49	ct01_s735	33.3	79.36	comp2601_c0_seq1	32.8	80.14	ct01_s735	27	74.6	comp2601_c0_seq1	29.1	84.2	7
Pop2	FBgn0036239	FBpp0311089	362	s74.g2410.t7.m_t	73	73	ct01_s74	69.1	81.2	comp3310_c1_seq1	69.3	81.27	ct01_s74	52.5	75.8	comp3310_c1_seq1	72.1	79.3	10.1
smg	FBgn0016070	FBpp0288542	1110	s2403.g11763.t6.m_c	80	32	ct01_s2403	16.8	48.66	comp2672_c0_seq1	22.3	44.94	ct01_s2403	26	41.2	comp2672_c0_seq1	40.6	36.4	11.7
CG2091	FBgn0037372	FBpp0078327	375	s1066.g9441.t1.m_t	61	52	ct01_s1066	82.1	46.1	NA	NA	NA	ct01_s1066	83.2	44.5	NA	NA	NA	NA
RnpS1	FBgn0037707	FBpp0081544	375	s4.g215.t1.m_c	73	51	ct01_s4	66.7	41.2	comp3433_c0_seq1	66.9	37.45	ct01_s4	20	62.7	comp3433_c0_seq1	20.8	64.1	12.8
Smg6	FBgn0039260	FBpp0084171	949	s483.g6926.t1.m_d	84	24	ct01_s483	9.9	50	comp3731_c0_seq1	23.9	35.68	ct01_s483	20.5	30.8	comp3731_c0_seq1	96.5	28.4	6
Dcp1	FBgn0034921	FBpp0072132	373	s93.g2883.t1.m_c	110	40	ct01_s93	39.7	51.35	NA	NA	NA	ct01_s93	107	28.8	NA	NA	NA	NA
nonC	FBgn0263968	FBpp0070933	3219	NA	NA	NA	ct01_s1633	5.7	63.39	comp8477_c1_seq1	11.2	59.17	ct01_s1633	14.8	46.2	comp8477_c1_seq1	56.9	33.1	2.3
Upf3	FBgn0034923	FBpp0072130	493	NA	NA	NA	ct01_s3725	36.9	40.11	comp5926_c0_seq1	84.2	27.71	ct01_s3725	20.9	40.8	comp5926_c0_seq1	31.2	42.9	9.5
CG16940	FBgn0035111	FBpp0072388	1045	NA	NA	NA	ct01_s726	46.1	45.85	comp6363_c0_seq1	18.6	41.75	ct01_s726	32.9	42.7	comp6363_c0_seq1	45.6	34	9.4
Dcp2	FBgn0036534	FBpp0293514	793	NA	NA	NA	ct01_s92	24	56.84	comp5979_c0_seq1	23.7	23.94	ct01_s92	31.5	53.2	NA	NA	NA	10.7
RNaseX25	FBgn0010406	FBpp0076469	326	NA	NA	NA	ct01_s6918	78.2	39.22	NA	NA	NA	ct01_s6918	82.5	36.8	NA	NA	NA	NA
Dis3	FBgn0039183	FBpp0083989	983	NA	NA	NA	ct01_s640	98.4	63.39	comp6363_c0_seq1	87	65.61	ct01_s640	27.7	70.2	comp6363_c0_seq1	95.5	63.6	9.4
AGO1	FBgn0262739	FBpp0086738	985	NA	NA	NA	ct01_s150	88.5	94.95	comp1351_c0_seq1	88.8	94.97	ct01_s150	42.2	94.7	comp1351_c0_seq1	87.3	95.6	4.4
drosha	FBgn0026722	FBpp0087926	1328	NA	NA	NA	ct01_s1517	39.8	77.27	comp1601_c0_seq1	69.8	74.33	ct01_s1517	43.4	71.6	comp1601_c0_seq1	78.8	70.8	14
gw	FBgn0051992	FBpp0088166	1385	NA	NA	NA	ct01_s431	38.1	44.4	comp426_c0_seq1	38	45.63	ct01_s431	51	44.4	comp426_c0_seq1	76.7	40	8.2
armi	FBgn0041164	FBpp0100102	1189	s765.g8292.t2.m_t	68	36	ct01_s765	56.9	38.17	comp4086_c0_seq1	7.6	37.78	ct01_s765	45.3	35.1	comp4086_c0_seq1	47	29.3	9.7
cu	FBgn0261808	FBpp0112131	643	NA	NA	NA	NA	NA	NA	comp1709_c1_seq1	12.8	41.46	ct01_s2072	55.4	25.3	comp10332_c0_seq1	55.4	25.3	5.5
Rrp6	FBgn0038269	FBpp0112147	901	NA	NA	NA	ct01_s56	48.4	58.03	comp3334_c0_seq1	47.9	58.33	ct01_s56	97	41.6	comp3334_c0_seq1	99.1	41.3	14
CG6967	FBgn0034187	FBpp0289504	765	NA	NA	NA	ct01_s449	34.9	38.2	comp5873_c0_seq1	31.4	37.92	ct01_s449	29	38.3	comp5873_c0_seq1	32.7	39.2	7.8
pcm	FBgn0020261	FBpp0291292	1614	NA	NA	NA	ct01_s394	68.6	46.21	comp5139_c0_seq1	22.5	65.84	ct01_s394	54.6	37.6	comp5139_c0_seq1	71.7	44.2	8.3
RNA export from nucleus
FB_name	FBgn	FBpp	FBlen	IP_ort	IP_perclen	IP_percid	EXOG_hit	EXOG_perclen	EXOG_percid	EXOT_hit	EXOT_perclen	EXOT_percid	BLASTG_hit	BLASTG_perclen	BLASTG_percid	BLASTT_hit	BLASTT_perclen	BLASTT_percid	FPKM
tho2	FBgn0031390	FBpp0290874	1643	s113.g2077.t1.m_c	82	57	ct01_s113	69.3	61.98	comp3688_c0_seq1	73.4	60.28	ct01_s113	24.5	69.7	comp3688_c0_seq1	74.4	59.4	13.2
Trn-SR	FBgn0031456	FBpp0077399	933	s225.g4650.t2.m_c	99	48	ct01_s225	60.5	47.34	comp7260_c0_seq1	64	46.4	ct01_s225	98.5	45.8	comp7260_c0_seq1	100.1	47.1	7.3
Hel25E	FBgn0014189	FBpp0078754	425	s293.g5380.t3.m_t	99	91	ct01_s293	97.6	90.6	comp485_c0_seq1	57.2	88.48	ct01_s293	32	89	comp485_c0_seq1	58.4	86.7	9.1
Nup160	FBgn0262647	FBpp0310208	1412	s1580.g10720.t1.m_t	82	38	ct01_s1580	37.1	39.69	comp6423_c0_seq1	15.9	41.07	ct01_s1580	79.7	35.4	comp6423_c0_seq1	16.7	40.2	9.9
Nup107	FBgn0027868	FBpp0079710	846	s271.g5201.t1.m_c	81	47	ct01_s271	84.9	45.54	comp6619_c0_seq1	83.6	46.25	ct01_s271	100.9	41.2	comp6619_c0_seq1	94.1	44.4	9
Rae1	FBgn0034646	FBpp0071600	347	s452.g6730.t1.m_t	101	75	ct01_s452	99.1	74.42	comp3525_c0_seq1	84.4	35.15	ct01_s452	82.7	72.1	comp3525_c0_seq1	56.5	35.2	14.3
Nup75	FBgn0034310	FBpp0085954	669	s1068.g9072.t1.m_t	100	42	ct01_s1068	95.5	42.41	comp8602_c0_seq1	69.7	45.71	ct01_s1068	94.8	40.1	comp8602_c0_seq1	62.8	45.5	4.5
sbr	FBgn0003321	FBpp0073267	673	s234.g4783.t2.m_c	92	43	ct01_s234	29.9	48.26	comp3453_c0_seq1	34.9	46.81	ct01_s234	37.9	42.4	comp3453_c0_seq1	49.9	41.7	9.5
sqd	FBgn0263396	FBpp0082320	345	s365.g4472.t1.m_c	88	62	ct01_s365	67	70.56	comp269_c0_seq1	71.6	68.83	ct01_s365	27.5	74.7	comp269_c0_seq1	48.1	81.9	97.5
thoc5	FBgn0034939	FBpp0072056	617	s301.g4924.t1.m_c	110	30	ct01_s301	35.5	31.96	comp6100_c0_seq1	38.1	31.49	ct01_s301	98.7	29.1	comp6100_c0_seq1	103.7	29.4	8.4
CG14749	FBgn0033316	FBpp0087775	678	s208.g4436.t1.m_d	93	26	ct01_s208	54.3	30.98	comp9443_c0_seq1	54.3	31.25	ct01_s208	49.1	30.9	comp9443_c0_seq1	49.1	31.2	4.4
REF1/Aly	FBgn0010774	FBpp0081156	267	s486.g6937.t1.m_c	66	54	ct01_s486	78.7	52.38	comp986_c0_seq1	66.3	55.37	ct01_s486	49.4	59.1	comp986_c0_seq1	41.9	69.6	30.2
mago	FBgn0002736	FBpp0071497	148	s17333.g14685.t1.m_c	57	87	ct01_s541	98.6	87.67	comp2034_c1_seq1	80.4	87.39	ct01_s541	77	86.8	comp2034_c1_seq1	79.7	87.3	14.6
Nxt1	FBgn0028411	FBpp0072150	134	s297.g5451.t2.m_c	105	45	ct01_s297	55.2	47.3	comp6081_c0_seq1	96.3	44.96	ct01_s297	56.7	46	comp6081_c0_seq1	98.5	43.9	11.4
thoc7	FBgn0035110	FBpp0072425	289	s491.g6963.t1.m_c	72	36	ct01_s491	68.5	35.86	comp8382_c0_seq1	67.8	36.22	ct01_s491	70.2	36.5	comp8382_c0_seq1	61.9	40.8	9.4
CG12782	FBgn0034838	FBpp0071957	337	NA	NA	NA	ct01_s452	89.6	38.74	comp3525_c0_seq1	86.9	26.62	ct01_s452	85.5	33.7	comp3525_c0_seq1	38.3	30.2	14.3
thoc6	FBgn0036263	FBpp0075751	351	NA	NA	NA	ct01_s206	72.6	33.73	comp10012_c0_seq1	72.6	33.73	ct01_s206	74.9	34.2	comp10012_c0_seq1	95.2	32.9	1.5
Hpr1	FBgn0037382	FBpp0078316	702	NA	NA	NA	ct01_s1786	35	48.37	comp7898_c0_seq1	41	44.1	ct01_s2025	44.9	48.2	comp7898_c0_seq1	99.9	43.2	3.5
Ref2	FBgn0032439	FBpp0079958	221	NA	NA	NA	NA	NA	NA	NA	NA	NA	NA	NA	NA	comp986_c0_seq1	34.4	43.4	NA
nxf4	FBgn0051501	FBpp0081102	302	NA	NA	NA	NA	NA	NA	NA	NA	NA	ct01_s234	76.5	22.9	comp3453_c0_seq1	86.4	24.5	NA
tex	FBgn0037569	FBpp0081350	321	NA	NA	NA	ct01_s95	99.4	64.26	comp6238_c0_seq1	99.4	64.26	ct01_s95	105.9	60	comp6238_c0_seq1	99.7	63.8	7.6
Nup133	FBgn0039004	FBpp0083695	1201	NA	NA	NA	ct01_s324	49.2	45.69	comp5046_c0_seq1	49.2	45.85	ct01_s324	87.3	40.4	comp5046_c0_seq1	100.7	41.2	9
tsu	FBgn0033378	FBpp0087648	166	NA	NA	NA	ct01_s1797	97.6	77.16	comp1315_c0_seq1	98.8	77.44	ct01_s1797	58.4	78.3	comp1315_c0_seq1	99.4	77	42
Phax	FBgn0033380	FBpp0087649	454	NA	NA	NA	ct01_s390	18.5	47.62	comp4621_c0_seq1	18.3	48.19	ct01_s390	22	44	comp4621_c0_seq1	51.1	31	8.9
nxf2	FBgn0036640	FBpp0088483	842	NA	NA	NA	NA	NA	NA	NA	NA	NA	ct01_s75	92.9	23.7	comp10832_c0_seq1	97.5	23.6	NA
Nxf3	FBgn0263232	FBpp0305286	560	NA	NA	NA	NA	NA	NA	NA	NA	NA	NA	NA	NA	NA	NA	NA	NA
RNA interferance
FB_name	FBgn	FBpp	FBlen	IP_ort	IP_perclen	IP_percid	EXOG_hit	EXOG_perclen	EXOG_percid	EXOT_hit	EXOT_perclen	EXOT_percid	BLASTG_hit	BLASTG_perclen	BLASTG_percid	BLASTT_hit	BLASTT_perclen	BLASTT_percid	FPKM
Ars2	FBgn0033062	FBpp0085356	944	s102.g2748.t1.m_c	93	55	ct01_s102	30.1	62.32	comp2080_c0_seq1	30.2	62.46	ct01_s102	21	63.1	comp2080_c0_seq1	47.7	59.6	36.1
aub	FBgn0000146	FBpp0079754	867	s112.g3144.t1.m_t	97	42	ct01_s112	84.8	44.35	comp5132_c0_seq1	44.6	37.98	ct01_s643	91.3	35.1	comp5132_c0_seq1	92.2	37.9	0.6
AGO2	FBgn0087035	FBpp0075313	1218	s98.g2964.t1.m_c	85	36	ct01_s98	50.9	41.61	comp1785_c0_seq1	53.4	41.78	ct01_s98	22.5	37.6	comp1785_c0_seq1	69	38.8	11.5
r2d2	FBgn0031951	FBpp0079112	312	s881.g8787.t2.m_c	112	28	NA	NA	NA	NA	NA	NA	NA	NA	NA	comp3180_c0_seq1	103.5	27.2	NA
piwi	FBgn0004872	FBpp0079755	844	NA	NA	NA	ct01_s112	82.7	45.56	comp5132_c0_seq1	42.8	45.15	ct01_s643	94.2	34.7	comp5132_c0_seq1	93.8	38.5	0.6
loqs	FBgn0032515	FBpp0080076	466	NA	NA	NA	ct01_s266	47.2	59.55	comp3461_c1_seq1	46.6	61.29	ct01_s266	59.7	42.8	comp3461_c1_seq1	75.8	56.9	4.6
Dcr-1	FBgn0039016	FBpp0083717	2250	NA	NA	NA	ct01_s123	28	62.32	comp4431_c0_seq1	16.5	79.25	ct01_s123	29.5	60.8	comp4431_c0_seq1	57.7	58.9	3.9
Dcr-2	FBgn0034246	FBpp0086061	1723	NA	NA	NA	ct01_s36	12.8	44.34	comp3442_c0_seq1	19.1	36.47	ct01_s36	49.7	28.1	comp3442_c0_seq1	101	32.2	8.4
AGO1	FBgn0262739	FBpp0086738	985	NA	NA	NA	ct01_s150	88.5	94.95	comp1351_c0_seq1	88.8	94.97	ct01_s150	42.2	94.7	comp1351_c0_seq1	87.3	95.6	4.4
drosha	FBgn0026722	FBpp0087926	1328	NA	NA	NA	ct01_s1517	39.8	77.27	comp1601_c0_seq1	69.8	74.33	ct01_s1517	43.4	71.6	comp1601_c0_seq1	78.8	70.8	14
RNA polymerases
FB_name	FBgn	FBpp	FBlen	IP_ort	IP_perclen	IP_percid	EXOG_hit	EXOG_perclen	EXOG_percid	EXOT_hit	EXOT_perclen	EXOT_percid	BLASTG_hit	BLASTG_perclen	BLASTG_percid	BLASTT_hit	BLASTT_perclen	BLASTT_percid	FPKM
RpII215	FBgn0003277	FBpp0073387	1888	s506.g7055.t2.m_c	95	85	ct01_s506	94.4	84.07	comp1680_c1_seq1	54.9	89.29	ct01_s506	61.8	84.4	comp1680_c1_seq1	55	89.1	16.7
RpIII128	FBgn0004463	FBpp0087085	1138	s1405.g10286.t1.m_c	100	76	ct01_s1405	97.1	76.83	comp7694_c0_seq1	98.3	76.85	ct01_s1405	74.9	70.3	comp7694_c0_seq1	98.9	76.4	8.1
RpII140	FBgn0262955	FBpp0082353	1177	s1558.g10529.t3.m_c	75	93	ct01_s1558	99.2	93.23	comp2039_c0_seq1	99.8	93.02	ct01_s1558	81.7	93.8	comp2039_c0_seq1	99.8	92.9	41
RpI1	FBgn0019938	FBpp0086640	1643	s14.g745.t1.m_c	95	56	ct01_s14	46.9	64.42	comp6843_c0_seq1	30.1	68.69	ct01_s14	29.2	68.5	comp6843_c0_seq1	29	70.2	6.3
RpI135	FBgn0003278	FBpp0077714	1130	s2906.g12019.t1.m_c	63	66	ct01_s2906	61.9	65.81	comp10247_c0_seq1	40.3	56.04	ct01_s2906	41.3	64	comp10247_c0_seq1	40.5	55.7	1.5
DNApol-_60	FBgn0259676	FBpp0077899	534	s4597.g12769.t1.m_c	104	49	ct01_s4597	86.5	52.6	comp6473_c0_seq1	48.7	56.15	ct01_s4597	76.8	48	comp6473_c0_seq1	61.6	48	3.2
DNApol-_50	FBgn0011762	FBpp0076330	439	s6279.g13038.t1.m_c	97	59	ct01_s6279	92	58.17	comp8753_c0_seq1	92.5	58.37	ct01_s6279	77.4	55	comp8753_c0_seq1	100	55.8	7.5
Rpb5	FBgn0033571	FBpp0087332	211	s510.g6751.t1.m_c	100	90	ct01_s510	99.5	90.48	comp3801_c0_seq1	100	90.52	ct01_s510	76.8	89.5	comp3801_c0_seq1	99.5	90.5	23.1
RpII33	FBgn0026373	FBpp0080121	276	s1068.g9066.t1.m_c	70	84	ct01_s1068	98.9	82.78	comp3599_c0_seq1	15.2	85.71	ct01_s2615	92.8	69.1	comp8266_c0_seq1	99.6	30.6	6
CG3756	FBgn0031657	FBpp0078633	334	s11.g452.t2.m_c	154	52	ct01_s11	97	58.95	comp8266_c0_seq1	97.3	59.08	ct01_s11	45.8	58.8	comp8266_c0_seq1	99.1	58.6	7.9
CG5380	FBgn0038951	FBpp0083629	294	s909.g8953.t1.m_c	101	56	ct01_s909	98.3	56.06	comp6604_c0_seq1	67	64.97	ct01_s909	98.6	55.5	comp6604_c0_seq1	66.7	64.8	5.5
Sin	FBgn0028402	FBpp0077946	487	s78.g2548.t1.m_c	97	40	ct01_s78	38	41.62	comp5271_c0_seq1	46.2	43.11	ct01_s78	67.4	36.3	comp5271_c0_seq1	92.2	37.2	9.1
Rpb7	FBgn0051155	FBpp0082591	174	s14727.g14516.t1.m_c	95	90	ct01_s19798	97.7	90	comp7430_c0_seq1	100	90.23	ct01_s19798	97.1	89.9	comp7430_c0_seq1	99.4	90.2	8
Rpb8	FBgn0037121	FBpp0078086	150	s106.g3087.t2.m_c	99	84	ct01_s106	98	85.03	comp3796_c0_seq1	99.3	84.56	ct01_s106	90	63	comp3796_c0_seq1	99.3	83.9	14.5
Rpb11	FBgn0032634	FBpp0080564	118	s128.g2219.t1.m_c	99	87	ct01_s128	98.3	87.07	comp4347_c0_seq1	100	88.14	ct01_s128	132.2	64.7	comp4347_c0_seq1	99.2	88	16.2
RpII18	FBgn0003275	FBpp0078433	132	s315.g5613.t1.m_t	98	80	ct01_s315	97.7	79.84	NA	NA	NA	ct01_s315	77.3	86.3	NA	NA	NA	NA
CG33785	FBgn0061362	FBpp0085563	109	s9.g575.t3.m_t	111	59	ct01_s9	74.3	72.84	NA	NA	NA	ct01_s9	73.4	72.5	NA	NA	NA	NA
RpI12	FBgn0038903	FBpp0083564	121	s587.g7445.t1.m_c	99	57	ct01_s587	90.9	60	comp10225_c0_seq1	91.7	61.26	ct01_s587	93.4	50.4	comp10225_c0_seq1	95	59.1	1.5
Rpb10	FBgn0039218	FBpp0084067	68	s3140.g12142.t1.m_c	99	96	ct01_s3140	98.5	95.52	comp1835_c0_seq1	100	95.59	ct01_s3140	52.9	94.4	comp1835_c0_seq1	98.5	95.5	34.7
CG5147	FBgn0036775	FBpp0074902	416	NA	NA	NA	NA	NA	NA	NA	NA	NA	ct01_s861	31.2	33.9	NA	NA	NA	NA
l(2)37Cg	FBgn0086447	FBpp0307611	133	NA	NA	NA	ct01_s4	63.9	60	comp5287_c0_seq1	63.9	58.82	ct01_s4	64.7	58.1	comp5287_c0_seq1	64.7	58.1	11.4
CG12267	FBgn0038057	FBpp0082104	523	NA	NA	NA	ct01_s1781	86	44.89	comp8249_c0_seq1	95.6	45	ct01_s1781	96.9	40.6	comp8249_c0_seq1	97.9	44.5	1.5
Rpb4	FBgn0263757	FBpp0302530	140	s50.g1946.t1.m_c	99	82	ct01_s50	99.3	82.01	comp3263_c0_seq1	100	82.14	ct01_s50	86.4	83.5	comp3263_c0_seq1	99.3	82	12.7
Rpb12	FBgn0262954	FBpp0111294	58	NA	NA	NA	ct01_s8	72.4	85.71	comp1489_c0_seq1	82.8	83.33	ct01_s8	70.7	85.4	comp1489_c0_seq1	101.7	72.9	24.9
CG17209	FBgn0030687	FBpp0290035	1384	s318.g5571.t2.m_c	91	67	ct01_s318	98.6	67.11	comp7925_c0_seq1	98.8	67.23	ct01_s318	59.2	66.3	comp7925_c0_seq1	98.8	67.3	8.5
RpII15	FBgn0004855	FBpp0082384	130	NA	NA	NA	ct01_s83	96.9	84.92	comp3960_c0_seq1	90.8	86.44	ct01_s83	49.2	90.6	comp3960_c0_seq1	92.3	85	16.4
CG7339	FBgn0036188	FBpp0075838	241	NA	NA	NA	ct01_s34	92.5	60.09	comp3116_c0_seq1	93.4	59.56	ct01_s34	41.5	61	comp3116_c0_seq1	88.4	60.6	10.3
SMN complex
FB_name	FBgn	FBpp	FBlen	IP_ort	IP_perclen	IP_percid	EXOG_hit	EXOG_perclen	EXOG_percid	EXOT_hit	EXOT_perclen	EXOT_percid	BLASTG_hit	BLASTG_perclen	BLASTG_percid	BLASTT_hit	BLASTT_perclen	BLASTT_percid	FPKM
Fs(2)Ket	FBgn0262743	FBpp0294037	885	s702.g8185.t1.m_t	102	65	ct01_s702	98.3	65.29	comp2755_c0_seq1	98.4	65.33	ct01_s702	87.9	65.5	comp2755_c0_seq1	96.5	65.5	7.2
Gem3	FBgn0011802	FBpp0076021	1029	s592.g7523.t1.m_c	70	35	ct01_s592	38.7	42.96	comp8675_c0_seq1	38.7	43.22	ct01_s592	41.1	40.9	comp8675_c0_seq1	39.1	42.8	6.6
Cbp20	FBgn0022943	FBpp0082973	155	s100.g3013.t1.m_t	97	80	ct01_s100	89.7	84.17	comp5371_c0_seq1	89.7	84.89	ct01_s100	94.2	81.5	comp5371_c0_seq1	91	83.7	11.4
Ran	FBgn0020255	FBpp0073327	217	s27.g1257.t6.m_t	94	59	ct01_s27	97.7	94.34	comp1852_c0_seq1	73.3	32.08	ct01_s27	70	92.8	comp1268_c0_seq1	75.6	32.9	11.9
Smn	FBgn0036641	FBpp0075153	227	s2091.g11319.t1.m_c	74	39	ct01_s2091	68.3	43.87	comp6257_c0_seq1	36.6	45.78	ct01_s2091	56.8	41.9	comp6257_c0_seq1	56.8	41.9	8.8
Cbp80	FBgn0022942	FBpp0070651	801	NA	NA	NA	ct01_s259	99.3	78.24	NA	NA	NA	ct01_s259	63.3	79.3	NA	NA	NA	NA
Gem2	FBgn0036850	FBpp0074799	246	NA	NA	NA	NA	NA	NA	NA	NA	NA	NA	NA	NA	comp8040_c0_seq1	97.2	25.5	NA
emb	FBgn0020497	FBpp0079278	1064	NA	NA	NA	ct01_s1339	38.5	77.56	comp1070_c1_seq1	62.8	81.74	ct01_s516	44.5	74.5	comp1070_c1_seq1	99.7	78.1	42.2
Phax	FBgn0033380	FBpp0087649	454	NA	NA	NA	ct01_s390	18.5	47.62	comp4621_c0_seq1	18.3	48.19	ct01_s390	22	44	comp4621_c0_seq1	51.1	31	8.9
Gem5	FBgn0050011	FBpp0088699	933	s212.g3709.t3.m_c	112	44	ct01_s212	16.3	80.26	comp2118_c0_seq1	16.2	80.79	ct01_s212	50.2	46.6	comp2118_c0_seq1	81.9	45.8	17.3
csul	FBgn0015925	FBpp0088810	611	NA	NA	NA	ct01_s399	66.3	37.78	comp3646_c0_seq1	47.1	45.83	ct01_s399	85.4	39.1	comp3646_c0_seq1	67.6	38	3.9
tatl	FBgn0266195	FBpp0310356	467	NA	NA	NA	ct01_s5	50.7	53.59	comp1134_c0_seq1	48.8	55.26	ct01_s5	44.8	49.3	comp1134_c0_seq1	43.7	59.8	36.5
Splicing factors
FB_name	FBgn	FBpp	FBlen	IP_ort	IP_perclen	IP_percid	EXOG_hit	EXOG_perclen	EXOG_percid	EXOT_hit	EXOT_perclen	EXOT_percid	BLASTG_hit	BLASTG_perclen	BLASTG_percid	BLASTT_hit	BLASTT_perclen	BLASTT_percid	FPKM
Prp8	FBgn0033688	FBpp0087124	2397	s135.g2654.t4.m_c	78	93	ct01_s135	75.5	95.36	comp2336_c1_seq1	96.7	94.65	ct01_s135	33.8	97	comp2336_c1_seq1	95.8	94.6	26.9
l(3)72Ab	FBgn0263599	FBpp0075282	2143	s385.g5926.t8.m_c	115	78	ct01_s385	81.3	82.66	comp3313_c0_seq1	81.3	82.66	ct01_s385	75.6	77.6	comp3313_c0_seq1	100.2	79.5	20.2
pea	FBgn0086895	FBpp0086647	1243	s143.g3586.t1.m_c	97	80	ct01_s143	84.4	83.03	comp6631_c0_seq1	84.5	83.14	ct01_s143	48.2	82.6	comp6631_c0_seq1	77.6	87.6	11.7
CG2807	FBgn0031266	FBpp0077728	1341	s1659.g9747.t2.m_c	85	80	ct01_s1659	80.8	87.64	comp983_c0_seq1	78.6	88.9	ct01_s1659	91.1	86.3	comp983_c0_seq1	89.7	87.8	15.6
CG4849	FBgn0039566	FBpp0084626	976	s59.g2097.t1.m_c	99	82	ct01_s59	99.2	82.13	comp5023_c1_seq1	96	82.92	ct01_s59	88.6	78	comp5023_c1_seq1	93.6	84	12.7
l(2)37Cb	FBgn0086444	FBpp0080706	895	s602.g3041.t1.m_c	99	82	ct01_s602	98.4	82.29	comp7524_c0_seq1	98.4	82.41	ct01_s602	44.9	90.3	comp7524_c0_seq1	96.8	82.9	6.9
CG6841	FBgn0036828	FBpp0074835	932	s964.g8960.t1.m_c	120	81	ct01_s964	99.4	81.1	comp5986_c0_seq1	79.7	82.5	ct01_s964	95.6	73.2	comp5986_c0_seq1	80.4	81.8	9.6
cdc5-like	FBgn0265574	FBpp0072468	815	s231.g4744.t1.m_c	99	72	ct01_s231	96.6	73.57	comp6532_c0_seq1	96.6	73.57	ct01_s231	97.9	68.7	comp6532_c0_seq1	96.9	71.3	10.9
crn	FBgn0000377	FBpp0070402	703	s7.g488.t1.m_c	101	76	ct01_s7	94.9	78.71	comp6583_c0_seq1	94.9	78.71	ct01_s7	84.9	76.5	comp6583_c0_seq1	95.4	78.2	10.5
Hsc70-4	FBgn0266599	FBpp0082514	652	s168.g3958.t1.m_c	87	90	ct01_s168	99.7	90.77	comp131_c0_seq1	99.8	90.78	ct01_s168	83.7	91.8	comp131_c0_seq1	93.9	92.8	0.1
CG16941	FBgn0038464	FBpp0082817	785	s553.g7269.t1.m_c	92	70	ct01_s553	40.5	75.16	comp5067_c0_seq1	27.9	74.89	ct01_s553	53.2	72.2	comp5067_c0_seq1	44.2	69.5	9.5
nito	FBgn0027548	FBpp0087934	794	s35.g1429.t5.m_t	93	70	ct01_s35	58.2	62.55	comp1582_c0_seq1	57.7	62.88	ct01_s35	35.3	59.3	comp1582_c0_seq1	51.1	64.5	6.9
abs	FBgn0015331	FBpp0078606	620	s338.g5824.t2.m_c	99	73	ct01_s338	97.4	73.18	comp4630_c0_seq1	97.4	73.18	ct01_s338	96.8	72.7	comp4630_c0_seq1	96.1	72.7	8.2
Prp19	FBgn0261119	FBpp0085902	506	s206.g4415.t1.m_c	100	81	ct01_s206	98.2	80.89	comp4268_c0_seq1	100	80.83	ct01_s206	62.1	71	comp4268_c0_seq1	100.2	80.5	21
Gcn2	FBgn0019990	FBpp0306619	1592	s150.g3701.t2.m_c	79	47	ct01_s150	27.3	56.22	comp10623_c0_seq1	27.3	55.99	ct01_s150	64.1	48.1	comp10623_c0_seq1	101.4	44.3	4.2
Ars2	FBgn0033062	FBpp0085356	944	s102.g2748.t1.m_c	93	55	ct01_s102	30.1	62.32	comp2080_c0_seq1	30.2	62.46	ct01_s102	21	63.1	comp2080_c0_seq1	47.7	59.6	36.1
CG7028	FBgn0027587	FBpp0311155	913	s256.g4857.t1.m_c	98	51	ct01_s256	74	53.55	comp5224_c0_seq1	42.3	77.72	ct01_s256	31.4	72.5	comp5224_c0_seq1	41.7	78	12.7
Zn72D	FBgn0263603	FBpp0075249	885	s516.g7156.t1.m_c	98	56	ct01_s516	55.8	58.5	comp1907_c0_seq1	35.8	57.41	ct01_s516	65	45.9	comp1907_c0_seq1	93.3	50.6	47.2
Bx42	FBgn0004856	FBpp0071285	548	s6733.g13183.t1.m_c	98	72	ct01_s6733	93.4	73.44	comp3929_c0_seq1	98.2	72.3	ct01_s6733	91.2	74.2	comp3929_c0_seq1	96.7	72.1	17.3
Syp	FBgn0038826	FBpp0306764	762	s2830.g11992.t4.m_c	86	59	ct01_s192	58.3	86.04	comp10313_c0_seq1	9.2	31.43	ct01_s4666	45.4	76.9	NA	NA	NA	4
CG3542	FBgn0031492	FBpp0077333	807	s106.g3075.t1.m_c	85	59	ct01_s106	55.9	68.07	comp4111_c0_seq1	34.1	72.36	ct01_s106	33.2	69.4	comp4111_c0_seq1	56.8	58.1	4.2
CG7288	FBgn0030969	FBpp0074414	495	s122.g3158.t2.m_c	100	74	ct01_s122	91.1	78.94	comp3286_c0_seq1	91.1	79.38	ct01_s122	58.8	76.6	comp3286_c0_seq1	95.4	77.1	7.8
spen	FBgn0016977	FBpp0077781	5561	s3106.g11342.t3.m_c	59	32	ct01_s3106	7.1	63.73	comp3349_c0_seq1	7	62.15	ct01_s3106	4.8	78.7	comp3349_c0_seq1	4.8	78.7	0.9
pUf68	FBgn0028577	FBpp0072593	638	s1213.g9923.t1.m_c	87	69	ct01_s1213	46.9	82.61	comp2496_c0_seq1	47.3	82.78	ct01_s1213	24.1	76	comp2496_c0_seq1	43.7	82.4	7.8
Tango4	FBgn0030365	FBpp0073459	483	s1921.g11230.t1.m_c	95	75	ct01_s1921	76.6	80.81	comp3549_c0_seq1	70.4	86.47	ct01_s1921	70.8	61.4	comp3549_c0_seq1	98.6	71.6	20
aub	FBgn0000146	FBpp0079754	867	s112.g3144.t1.m_t	97	42	ct01_s112	84.8	44.35	comp5132_c0_seq1	44.6	37.98	ct01_s643	91.3	35.1	comp5132_c0_seq1	92.2	37.9	0.6
CG6686	FBgn0032388	FBpp0088537	971	s1850.g11128.t1.m_c	87	49	ct01_s1850	47.3	50.11	comp6502_c0_seq1	15.3	59.73	ct01_s1850	70.4	53.1	comp6502_c0_seq1	44.9	53.9	4.4
noi	FBgn0014366	FBpp0078400	504	s341.g5594.t1.m_c	95	70	ct01_s341	99.8	70.18	comp6344_c0_seq1	99.8	70.18	ct01_s341	100.2	67.3	comp6344_c0_seq1	96.4	69.1	9
U4-U6-60K	FBgn0036733	FBpp0074971	554	s442.g6621.t1.m_c	91	66	ct01_s442	79.2	68.56	comp5642_c0_seq1	82.3	67.54	ct01_s442	64.1	67.6	comp5642_c0_seq1	81.2	68	10.8
CG7747	FBgn0034109	FBpp0086323	518	s549.g5901.t1.m_c	102	62	ct01_s549	99.2	60.51	comp7563_c0_seq1	44	63.16	ct01_s549	111	55	comp7563_c0_seq1	65.3	62.7	8.6
Prp3	FBgn0036915	FBpp0074660	599	s651.g7888.t1.m_c	105	62	ct01_s651	73.3	70.39	comp7240_c0_seq1	73.3	70.39	ct01_s651	90.7	63.2	comp7240_c0_seq1	90.7	63.2	7.9
Prp31	FBgn0036487	FBpp0075395	502	s167.g3936.t1.m_c	125	67	ct01_s167	93.6	72.98	comp4071_c0_seq1	99.4	72.55	ct01_s167	46.4	78.5	comp4071_c0_seq1	90.4	75.1	14.3
U2af50	FBgn0005411	FBpp0298005	428	s1116.g9647.t5.m_t	104	76	ct01_s1116	95.3	84.8	comp6047_c0_seq1	22.2	28.42	ct01_s1116	28.5	93.4	NA	NA	NA	14.1
GPTC1	FBgn0036386	FBpp0075534	953	s111.g3097.t1.m_c	93	46	ct01_s111	33.5	38.24	comp893_c0_seq1	9.4	33.33	ct01_s111	43.3	47	NA	NA	NA	13.2
CG4887	FBgn0031318	FBpp0077631	1005	s17.g952.t2.m_c	67	53	ct01_s17	22	50.68	comp2444_c0_seq1	22.1	51.35	ct01_s17	31.9	44.9	comp2444_c0_seq1	41.3	47	0.6
Rack1	FBgn0020618	FBpp0079187	319	s117.g3206.t2.m_c	100	88	ct01_s117	98.7	88.25	comp183_c0_seq1	99.7	88.36	ct01_s117	32.9	93.3	comp183_c0_seq1	100	87.8	837.5
CG5808	FBgn0027617	FBpp0084113	654	s7446.g13485.t1.m_c	80	59	ct01_s7446	80	54.68	comp1608_c0_seq1	58.7	67.97	ct01_s7446	36.1	77.1	comp1608_c0_seq1	53.7	72.7	18.2
Ns1	FBgn0038473	FBpp0082867	582	s517.g6828.t1.m_c	102	53	ct01_s517	96.9	52.66	comp2839_c0_seq1	87.5	53.24	ct01_s517	75.4	50.3	comp2839_c0_seq1	95.2	50.9	25.3
Mfap1	FBgn0035294	FBpp0072720	479	s442.g6632.t1.m_c	97	62	ct01_s442	66.6	68.03	comp4703_c0_seq1	66.6	68.03	ct01_s442	66.2	68.1	comp4703_c0_seq1	66.2	68.1	16
nonA	FBgn0004227	FBpp0074012	743	s8.g545.t1.m_c	74	50	ct01_s8	57.9	55.58	comp646_c0_seq1	59.8	55.41	ct01_s8	47.1	61.4	comp646_c0_seq1	47.2	61.5	24.8
Srp54	FBgn0024285	FBpp0079471	514	s31.g1369.t2.m_c	95	57	ct01_s285	97.7	54.38	comp4584_c0_seq1	98.1	55.36	ct01_s285	57.6	54	comp4584_c0_seq1	39.7	69.6	5.5
CG8273	FBgn0037716	FBpp0081550	875	s151.g3630.t1.m_c	83	42	ct01_s151	42.5	36.56	comp5029_c0_seq1	21.6	50.79	ct01_s151	19.4	42.4	comp5029_c0_seq1	30.3	50.6	9.9
Smu1	FBgn0038666	FBpp0083135	510	s508.g7079.t2.m_c	60	78	ct01_s508	99.8	79.17	comp6108_c0_seq1	91.4	79.61	ct01_s508	90.6	73.8	comp6108_c0_seq1	91.4	79.6	6.7
cyp33	FBgn0028382	FBpp0086101	301	s120.g3234.t1.m_c	100	74	ct01_s120	99.3	73.91	comp7677_c0_seq1	100	73.75	ct01_s120	93.7	68.1	comp7677_c0_seq1	99.7	73.7	4.3
kin17	FBgn0024887	FBpp0077839	391	s200.g4324.t2.m_c	102	56	ct01_s200	98.2	54.43	comp7635_c0_seq1	43.5	54.71	ct01_s200	97.4	51.7	comp7635_c0_seq1	91	49.4	6.7
CPSF6	FBgn0035872	FBpp0076433	653	s15.g868.t1.m_c	86	58	ct01_s15	56.5	47.7	comp2975_c0_seq1	54.2	46.61	ct01_s15	15	71.4	comp2975_c0_seq1	15	71.4	20.9
cdc2rk	FBgn0013435	FBpp0087515	388	s1001.g6812.t1.m_c	98	59	ct01_s1001	79.6	66.34	comp8033_c0_seq1	88.1	62.28	ct01_s1001	65.7	53.3	comp8033_c0_seq1	88.7	61.9	5.2
B52	FBgn0004587	FBpp0300515	356	s390.g6263.t1.m_c	90	77	ct01_s390	87.4	72.35	comp1372_c1_seq1	36.2	92.25	ct01_s390	18.5	97	comp1372_c1_seq1	37.6	82.1	20.9
CG5641	FBgn0038046	FBpp0082066	397	s132.g3389.t1.m_c	98	60	ct01_s132	90.2	60.06	comp3197_c0_seq1	95	60.21	ct01_s132	88.4	61	comp3197_c0_seq1	88.7	61.1	9.2
Pep	FBgn0004401	FBpp0074963	717	s629.g7753.t1.m_c	67	50	ct01_s629	33.8	55.79	comp62_c3_seq1	42.7	49.35	ct01_s629	32.5	49.4	comp62_c3_seq1	24.5	65.3	44.2
snRNP-U1-70K	FBgn0016978	FBpp0078983	449	s35.g1425.t2.m_c	77	66	ct01_s35	71.9	65.94	comp1078_c0_seq1	34.7	78.21	ct01_s35	10.9	79.6	comp1078_c0_seq1	35.2	77.2	27.3
sip1	FBgn0024191	FBpp0078765	840	s374.g4845.t1.m_c	91	34	ct01_s374	58.2	50.72	comp6485_c0_seq1	53.3	50	ct01_s374	98.7	46.8	comp6485_c0_seq1	96.1	47.7	6.1
Spx	FBgn0015818	FBpp0070859	348	s136.g3420.t4.m_c	75	83	ct01_s136	70.7	87.4	comp4551_c0_seq1	64.7	79.11	ct01_s136	50.9	94.9	comp4551_c0_seq1	46	95	6.6
CG1677	FBgn0029941	FBpp0088653	1001	s6170.g12974.t1.m_c	69	47	ct01_s6170	7.7	72.73	comp3214_c0_seq1	7.6	73.68	ct01_s6170	31.7	46.7	comp3214_c0_seq1	31.7	45.4	33.9
Hrp40	FBgn0004237	FBpp0082316	386	s587.g7444.t5.m_c	93	61	ct01_s587	83.2	55.45	comp340_c1_seq1	78.5	30.36	ct01_s587	21	80.2	comp2513_c0_seq1	44.8	39.3	43.7
CG7564	FBgn0036734	FBpp0074941	421	s255.g5048.t1.m_c	66	70	ct01_s255	68.9	75.17	comp4528_c0_seq1	57	75.42	ct01_s255	42	78.5	comp4528_c0_seq1	49.9	78.1	7.2
CG6179	FBgn0030915	FBpp0074330	308	s475.g6862.t2.m_c	94	60	ct01_s475	51.3	63.29	comp5607_c0_seq1	38.6	62.18	ct01_s475	49	63.6	comp5607_c0_seq1	38.6	62.2	5.3
Es2	FBgn0023506	FBpp0071145	502	s4.g253.t1.m_t	92	48	ct01_s4	64.5	44.44	comp6689_c0_seq1	25.5	50	ct01_s4	95.6	45	comp6689_c0_seq1	53.4	50.4	5.1
REG	FBgn0029133	FBpp0073561	246	s450.g6708.t1.m_c	100	73	ct01_s450	96.3	74.68	comp1776_c0_seq1	98.8	74.07	ct01_s450	65.4	68.3	comp1776_c0_seq1	99.6	75.9	33.5
SF2	FBgn0040284	FBpp0082724	256	s847.g8703.t1.m_c	96	78	ct01_s847	85.5	72.15	comp1437_c0_seq1	72.3	79.46	ct01_s847	45.7	76.1	comp1437_c0_seq1	74.2	78.4	36.9
SRm160	FBgn0036340	FBpp0075617	955	s2079.g11423.t1.m_c	85	33	ct01_s2079	36.3	43.23	comp4445_c2_seq1	35.8	42.69	ct01_s2079	15.3	61	comp4445_c2_seq1	13.6	70.8	5.6
Gem3	FBgn0011802	FBpp0076021	1029	s592.g7523.t1.m_c	70	35	ct01_s592	38.7	42.96	comp8675_c0_seq1	38.7	43.22	ct01_s592	41.1	40.9	comp8675_c0_seq1	39.1	42.8	6.6
sqd	FBgn0263396	FBpp0082320	345	s365.g4472.t1.m_c	88	62	ct01_s365	67	70.56	comp269_c0_seq1	71.6	68.83	ct01_s365	27.5	74.7	comp269_c0_seq1	48.1	81.9	97.5
snf	FBgn0003449	FBpp0070716	217	s4.g211.t1.m_c	98	77	ct01_s4	97.7	77.36	comp5171_c0_seq1	98.6	77.57	ct01_s4	38.7	84.5	comp5171_c0_seq1	99.5	75.5	14.3
CG4119	FBgn0028474	FBpp0070765	999	s222.g4606.t1.m_c	56	48	ct01_s222	35	40	comp3956_c0_seq1	35.3	39.94	ct01_s222	10.9	59.6	comp3956_c0_seq1	22.7	44.9	8.9
caz	FBgn0011571	FBpp0073996	400	s184.g4157.t1.m_c	79	60	ct01_s184	67.2	56.88	comp553_c0_seq1	74.2	54.21	ct01_s184	30	56.7	comp553_c0_seq1	25	68	152.7
CG2931	FBgn0037342	FBpp0078402	303	s1151.g9685.t2.m_c	101	61	ct01_s1151	76.9	62.23	comp465_c0_seq1	22.4	38.24	ct01_s1151	105.6	54.1	comp2172_c0_seq1	45.5	34.8	287.3
Pabp2	FBgn0005648	FBpp0087863	225	s301.g4932.t1.m_c	98	78	ct01_s301	97.8	76.82	comp2048_c0_seq1	84.9	81.15	ct01_s301	97.8	64.1	comp2048_c0_seq1	91.1	73.2	6.4
CG6066	FBgn0039488	FBpp0084501	464	s200.g4319.t1.m_c	101	49	ct01_s200	84.3	41.43	comp2093_c0_seq1	46.6	54.63	ct01_s200	27.2	80.2	comp2093_c0_seq1	27.2	80.2	13
CG2685	FBgn0024998	FBpp0070476	553	s1577.g9905.t1.m_c	49	59	ct01_s1577	25.5	81.56	comp6720_c0_seq1	43.8	33.47	ct01_s1577	22.6	63.2	comp6720_c0_seq1	17.2	49.5	7.3
Prp18	FBgn0027784	FBpp0083131	341	s14068.g14453.t1.m_c	44	55	ct01_s1797	78	67.29	NA	NA	NA	ct01_s1797	90.6	50.5	NA	NA	NA	NA
Spf45	FBgn0086683	FBpp0110561	404	s162.g3873.t1.m_c	89	50	ct01_s162	25	67.33	comp7042_c0_seq1	25.2	67.65	ct01_s162	94.6	41.1	comp7042_c0_seq1	103.2	43.9	8
CG3436	FBgn0031229	FBpp0077778	348	s259.g5091.t2.m_c	76	51	ct01_s259	96.6	62.2	comp3998_c0_seq1	97.1	62.13	ct01_s259	55.7	65.5	comp3998_c0_seq1	100	61.2	0.2
exu	FBgn0000615	FBpp0085555	533	s239.g3727.t1.m_c	77	37	ct01_s239	30.2	55.28	comp2551_c0_seq1	20.3	65.74	ct01_s239	13.5	68.1	comp2551_c0_seq1	21.2	62.8	27.9
CG13625	FBgn0039210	FBpp0084051	648	s1950.g11286.t1.m_c	67	43	ct01_s1950	49.4	42.5	comp8799_c0_seq1	43.2	43.93	ct01_s1950	47.8	42.6	comp8799_c0_seq1	31.8	48.5	5.6
Moca-cyp	FBgn0039581	FBpp0084655	971	s842.g8762.t1.m_c	49	39	ct01_s842	27.5	51.69	comp4249_c0_seq1	64.8	41.49	ct01_s120	17.5	50.6	comp4249_c0_seq1	17.8	67.6	9
U2A	FBgn0033210	FBpp0088015	266	s9314.g13555.t1.m_d	86	58	ct01_s9314	67.7	63.89	comp5075_c0_seq1	68.8	63.93	ct01_s9314	50	54.9	comp5075_c0_seq1	90.6	58.5	16.5
c12.1	FBgn0040235	FBpp0071259	260	s275.g5216.t2.m_c	105	65	ct01_s1525	30.8	75	comp2797_c0_seq1	31.2	75.31	ct01_s275	86.9	50	comp2797_c0_seq1	99.6	57.9	31.3
Cbp20	FBgn0022943	FBpp0082973	155	s100.g3013.t1.m_t	97	80	ct01_s100	89.7	84.17	comp5371_c0_seq1	89.7	84.89	ct01_s100	94.2	81.5	comp5371_c0_seq1	91	83.7	11.4
BCAS2	FBgn0039558	FBpp0084638	279	s64.g2247.t1.m_c	94	49	ct01_s64	68.1	59.47	comp5685_c0_seq1	68.1	58.95	ct01_s64	63.4	54.8	comp5685_c0_seq1	68.1	59	10.1
SF1	FBgn0025571	FBpp0082897	788	s1324.g10136.t3.m_c	55	45	ct01_s1324	44.5	74.64	comp856_c0_seq1	33.9	80.15	ct01_s1324	17.6	74.1	comp856_c0_seq1	17.8	87.9	5.9
CG4291	FBgn0031287	FBpp0077698	339	s11.g442.t2.m_t	120	42	ct01_s11	26.5	56.67	NA	NA	NA	ct01_s11	44.2	41.3	NA	NA	NA	NA
CG12343	FBgn0033556	FBpp0087342	227	s592.g7517.t2.m_c	99	51	ct01_s592	99.6	51.33	comp3514_c0_seq1	99.6	51.33	ct01_s592	108.8	46.6	comp3514_c0_seq1	99.6	50.9	13.4
CG1622	FBgn0030468	FBpp0073588	399	s203.g4392.t2.m_c	68	55	ct01_s203	19.5	73.08	comp5060_c0_seq1	42.1	78.57	ct01_s203	19.8	72.2	comp5060_c0_seq1	42.4	78.1	8.3
CG9548	FBgn0031822	FBpp0078894	112	s1944.g11266.t1.m_t	98	95	ct01_s1944	96.4	95.37	NA	NA	NA	ct01_s1944	117	79.4	NA	NA	NA	NA
SPF30	FBgn0039977	FBpp0289146	244	s1255.g9033.t1.m_c	100	54	ct01_s1255	55.3	62.96	comp4333_c0_seq1	55.3	62.96	ct01_s1255	83.6	51	comp4333_c0_seq1	94.7	55	18.1
SmD3	FBgn0023167	FBpp0087094	152	s146.g3603.t1.m_c	94	87	ct01_s146	89.5	81.62	comp2694_c0_seq1	90.8	81.88	ct01_s146	39.5	96.7	comp2694_c0_seq1	54.6	96.4	32
CG10466	FBgn0032822	FBpp0080829	155	s59.g2089.t1.m_c	163	71	ct01_s59	85.2	73.48	comp4156_c0_seq1	88.4	73.72	ct01_s59	131	51.7	comp4156_c0_seq1	94.8	70.8	3
Dim1	FBgn0031601	FBpp0077125	143	s29.g1276.t1.m_c	74	93	ct01_s29	99.3	94.37	comp7168_c0_seq1	100	95.1	ct01_s29	93.7	82.1	comp7168_c0_seq1	99.3	95.1	8.9
yps	FBgn0022959	FBpp0075759	353	s625.g7738.t1.m_c	75	48	ct01_s625	45.3	64.38	comp155_c1_seq1	69.1	47.13	ct01_s625	36	69.3	comp155_c1_seq1	39.9	66.7	177.8
hoip	FBgn0015393	FBpp0079443	128	s1320.g10191.t1.m_c	100	80	ct01_s1320	98.4	80.16	comp1333_c0_seq1	98.4	80.16	ct01_s1320	97.7	80	comp1333_c0_seq1	97.7	80	69.5
CG9667	FBgn0037550	FBpp0081305	273	s4375.g12539.t2.m_c	57	65	ct01_s4375	76.2	77.88	comp6053_c0_seq1	76.9	78.1	ct01_s4375	36.6	88	comp6053_c0_seq1	91.9	70.5	12.7
x16	FBgn0028554	FBpp0078996	259	s3223.g12172.t2.m_c	83	59	ct01_s3223	83.4	48.15	comp663_c0_seq1	61.8	55.62	ct01_s3223	21.2	72.7	comp663_c0_seq1	50.2	63.9	70.1
SmD1	FBgn0261933	FBpp0075684	125	s384.g6211.t1.m_c	98	82	ct01_s384	93.6	81.2	comp1877_c0_seq1	98.4	82.11	ct01_s384	39.2	87.8	comp1877_c0_seq1	64.8	90.1	41.7
lark	FBgn0011640	FBpp0076553	353	s602.g3040.t1.m_t	47	70	ct01_s602	53.5	69.31	comp2556_c0_seq1	59.2	66.51	ct01_s602	27.8	62.2	comp2556_c0_seq1	73.9	64	7
Rsf1	FBgn0011305	FBpp0079668	201	s45.g1784.t1.m_c	95	59	ct01_s45	96.5	52.58	comp307_c0_seq1	96.5	52.58	ct01_s45	40.3	72.8	comp307_c0_seq1	40.3	72.8	393.5
LSm1	FBgn0261067	FBpp0071553	138	s7.g480.t2.m_c	95	69	ct01_s7	85.5	73.73	comp6594_c0_seq1	86.2	73.95	ct01_s7	31.9	81.8	comp6594_c0_seq1	94.9	69.5	2.5
LSm7	FBgn0261068	FBpp0080488	111	s1039.g9406.t1.m_c	97	81	ct01_s1039	89.2	80.81	comp2509_c0_seq1	91	81.19	ct01_s1039	77.5	62.8	comp2509_c0_seq1	99.1	79.1	26.7
snRNP-U1-C	FBgn0261792	FBpp0083134	146	s93.g2889.t1.m_c	77	70	ct01_s93	72.6	73.58	comp3378_c0_seq1	73.3	73.83	ct01_s93	58.2	70.6	comp3378_c0_seq1	44.5	92.3	14
LSm3	FBgn0051184	FBpp0083893	104	s495.g7012.t1.m_c	95	77	ct01_s495	86.5	82.22	comp2817_c0_seq1	84.6	82.95	ct01_s495	37.5	76.9	comp2817_c0_seq1	93.3	78.3	19.8
Neos	FBgn0024542	FBpp0076546	372	s127.g3336.t2.m_c	104	32	ct01_s127	24.7	51.09	comp3615_c0_seq1	26.3	53.06	ct01_s127	45.2	39.9	comp3615_c0_seq1	69.6	34.8	23.7
Lsm11	FBgn0033450	FBpp0087569	257	s54.g2037.t1.m_c	99	38	ct01_s54	40.9	49.52	NA	NA	NA	ct01_s54	58.4	44	NA	NA	NA	NA
ytr	FBgn0021895	FBpp0072143	195	s8.g531.t1.m_c	77	58	ct01_s8	91.8	48.04	comp469_c0_seq1	70.8	47.83	ct01_s8	25.6	70	comp469_c0_seq1	34.4	77.6	41.5
CG2063	FBgn0033400	FBpp0087681	326	s2104.g10775.t1.m_c	79	47	ct01_s2104	70.6	34.78	comp7074_c0_seq1	70.6	34.78	ct01_s2104	34.7	48.7	comp7074_c0_seq1	34.7	48.7	8.4
PQBP1	FBgn0039270	FBpp0084140	232	s597.g7547.t1.m_c	137	38	ct01_s597	37.9	43.18	comp7095_c0_seq1	50	40.52	ct01_s597	96.1	30	comp7095_c0_seq1	102.2	34.6	8.4
ubl	FBgn0022224	FBpp0085529	74	s2062.g11408.t1.m_c	141	90	ct01_s889	98.6	90.41	comp2934_c0_seq1	100	90.54	ct01_s2062	79.7	89.8	comp2934_c0_seq1	98.6	90.4	17.9
CG9344	FBgn0034564	FBpp0071449	80	s447.g4133.t1.m_t	129	89	ct01_s447	93.8	90.67	comp1864_c0_seq1	95	90.79	ct01_s447	122.5	70.4	comp1864_c0_seq1	95	90.8	36.7
tra2	FBgn0003742	FBpp0088946	265	s38.g1578.t1.m_t	77	41	ct01_s38	55.1	47.95	comp3764_c0_seq1	59.2	37.58	ct01_s38	52.1	41.3	comp3764_c0_seq1	37.7	45	7.8
Prp38	FBgn0050342	FBpp0087663	331	s1533.g10634.t1.m_c	49	48	ct01_s1533	89.7	62.63	comp4720_c0_seq1	89.7	62.63	ct01_s1533	55.3	82.5	comp4720_c0_seq1	55.3	82.5	10.9
SmG	FBgn0261791	FBpp0074151	77	s13.g682.t1.m_c	99	75	ct01_s13	98.7	75	comp1724_c0_seq1	100	75.32	ct01_s13	68.8	67.9	comp1724_c0_seq1	98.7	75	25.8
Smn	FBgn0036641	FBpp0075153	227	s2091.g11319.t1.m_c	74	39	ct01_s2091	68.3	43.87	comp6257_c0_seq1	36.6	45.78	ct01_s2091	56.8	41.9	comp6257_c0_seq1	56.8	41.9	8.8
CG2021	FBgn0035271	FBpp0072674	96	s904.g9015.t1.m_c	99	62	ct01_s904	72.9	61.43	comp2162_c0_seq1	95.8	60.87	ct01_s904	70.8	61.8	comp2162_c0_seq1	100	60.4	16.1
CG11808	FBgn0034000	FBpp0086498	220	s960.g9162.t1.m_t	88	37	ct01_s960	89.5	36.04	comp856_c0_seq1	50	40	ct01_s960	46.8	37.9	NA	NA	NA	5.9
CG16865	FBgn0028919	FBpp0080117	248	s12404.g14304.t1.m_t	50	50	ct01_s491	31	51.95	NA	NA	NA	ct01_s491	104	38.8	NA	NA	NA	NA
Lsm10	FBgn0033554	FBpp0087343	142	s8.g517.t1.m_t	92	37	NA	NA	NA	NA	NA	NA	NA	NA	NA	NA	NA	NA	NA
CG1965	FBgn0037466	FBpp0081148	906	NA	NA	NA	ct01_s7	76.9	47.63	comp5495_c0_seq1	83	46.41	ct01_s7	41.9	45.8	comp5495_c0_seq1	81.1	47.2	12.5
CG10754	FBgn0036314	FBpp0075676	265	NA	NA	NA	ct01_s95	86.4	86.46	comp3869_c0_seq1	86.4	86.46	ct01_s95	81.5	88.9	comp3869_c0_seq1	81.5	88.9	15.6
CG13900	FBgn0035162	FBpp0072494	1228	NA	NA	NA	ct01_s1	99.3	76.56	comp852_c0_seq1	55	72.93	ct01_s1	53.4	71.7	comp852_c0_seq1	55.4	72.2	34.9
Cbp80	FBgn0022942	FBpp0070651	801	NA	NA	NA	ct01_s259	99.3	78.24	NA	NA	NA	ct01_s259	63.3	79.3	NA	NA	NA	NA
CG17764	FBgn0029751	FBpp0070724	273	NA	NA	NA	NA	NA	NA	NA	NA	NA	NA	NA	NA	NA	NA	NA	NA
qkr58E-1	FBgn0022986	FBpp0071754	397	s466.g6777.t1.m_c	85	41	ct01_s466	38.3	55.92	comp4688_c0_seq1	61.7	42.45	ct01_s466	68.5	33.1	comp4688_c0_seq1	51.6	51.2	3.7
Cypl	FBgn0035141	FBpp0072463	177	NA	NA	NA	ct01_s6379	83.6	77.03	comp8503_c0_seq1	96.6	73.68	ct01_s6379	75.1	66.2	comp8503_c0_seq1	92.7	76.2	7.1
CG7971	FBgn0035253	FBpp0292226	1656	NA	NA	NA	ct01_s135	32.2	27.02	comp893_c0_seq1	30.3	29.14	ct01_s135	4.9	76.5	comp893_c0_seq1	7	69.8	13.2
Imp	FBgn0262735	FBpp0293680	639	s594.g7535.t3.m_c	89	71	ct01_s594	87.9	71	comp5790_c0_seq1	24.1	25.97	ct01_s594	59.3	64.9	NA	NA	NA	0.7
l(1)10Bb	FBgn0001491	FBpp0073316	145	NA	NA	NA	ct01_s1797	99.3	87.5	comp1315_c0_seq1	100	87.59	ct01_s1797	77.9	91.2	comp1315_c0_seq1	99.3	87.5	42
CG15747	FBgn0030474	FBpp0073597	388	NA	NA	NA	ct01_s223	80.7	45.69	comp1009_c0_seq1	80.2	46.3	ct01_s223	58.5	49.8	comp1009_c0_seq1	64.2	48.6	50.2
Rbp1-like	FBgn0030479	FBpp0292970	248	NA	NA	NA	ct01_s482	44	71.56	comp663_c0_seq1	56	55.4	ct01_s482	19.4	81.2	comp663_c0_seq1	28.6	77.5	70.1
CG5877	FBgn0030625	FBpp0073818	985	NA	NA	NA	ct01_s847	14.2	35	NA	NA	NA	ct01_s847	80.9	23	NA	NA	NA	NA
Gem2	FBgn0036850	FBpp0074799	246	NA	NA	NA	NA	NA	NA	NA	NA	NA	NA	NA	NA	comp8040_c0_seq1	97.2	25.5	NA
CG10418	FBgn0036277	FBpp0075686	96	NA	NA	NA	ct01_s6491	22.9	95.45	comp2996_c0_seq1	100	89.58	NA	NA	NA	comp2996_c0_seq1	99	89.5	18.6
CG10907	FBgn0036207	FBpp0075761	503	NA	NA	NA	ct01_s177	26.8	57.04	comp9343_c0_seq1	41.7	62.86	ct01_s177	45.5	52.8	comp9343_c0_seq1	41.4	58.6	5.1
Cdc27	FBgn0012058	FBpp0076600	901	NA	NA	NA	ct01_s25	41.8	58.62	comp1304_c0_seq1	17	33.33	ct01_s25	50.8	45.4	comp1304_c0_seq1	19.2	31.8	28.3
CG13298	FBgn0035692	FBpp0076723	122	NA	NA	NA	ct01_s6	92.6	80.53	comp2487_c0_seq1	97.5	79.83	ct01_s6	47.5	91.4	comp2487_c0_seq1	97.5	79.8	27.1
CG6610	FBgn0035675	FBpp0076756	92	NA	NA	NA	ct01_s256	88	86.42	comp4192_c0_seq1	89.1	86.59	ct01_s256	117.4	65.7	comp4192_c0_seq1	89.1	86.6	17.9
CG3225	FBgn0031631	FBpp0077107	679	NA	NA	NA	ct01_s772	99.9	56.49	comp9964_c0_seq1	96.3	57.19	ct01_s772	101	55.7	comp9964_c0_seq1	101	55.7	0.5
Rbp9	FBgn0010263	FBpp0303246	685	s379.g6181.t3.m_t	51	67	ct01_s2452	30.5	74.64	comp10313_c0_seq1	22.5	65.58	ct01_s404	43.2	54	comp10313_c0_seq1	52.1	58	4
CG3605	FBgn0031493	FBpp0077353	750	NA	NA	NA	ct01_s15	81.3	71.48	comp2312_c0_seq1	77.6	73.71	ct01_s15	42.7	79.7	comp2312_c0_seq1	72.1	75.4	28.9
U2af38	FBgn0017457	FBpp0077792	265	NA	NA	NA	ct01_s122	49.8	83.33	comp2392_c0_seq1	83.4	90.05	ct01_s122	51.3	57.4	comp2392_c0_seq1	67.5	96.1	28.2
Rm62	FBgn0003261	FBpp0078301	720	NA	NA	NA	ct01_s1451	67.5	59.05	comp71_c0_seq1	64.9	62.1	ct01_s324	55.7	43.9	comp71_c0_seq1	59.4	64.5	117.2
lost	FBgn0263594	FBpp0078561	546	NA	NA	NA	NA	NA	NA	NA	NA	NA	NA	NA	NA	NA	NA	NA	NA
CG14641	FBgn0037220	FBpp0078624	419	NA	NA	NA	ct01_s11029	48.2	79.7	comp559_c0_seq1	74.5	76.28	ct01_s11032	53.2	72.2	comp559_c0_seq1	88.3	69.5	47.6
SmE	FBgn0261790	FBpp0079182	95	NA	NA	NA	ct01_s292	91.6	85.06	comp2811_c0_seq1	91.6	85.06	ct01_s292	92.6	84.1	comp2811_c0_seq1	92.6	84.1	25.8
holn1	FBgn0032250	FBpp0079616	320	NA	NA	NA	ct01_s4	92.5	45.95	comp4441_c0_seq1	74.4	47.06	ct01_s4	98.4	41.6	comp4441_c0_seq1	92.8	44.1	15.1
CG5343	FBgn0032248	FBpp0079634	200	NA	NA	NA	ct01_s111	96	95.31	comp8483_c0_seq1	96	95.31	ct01_s274	91.5	66.1	comp8483_c0_seq1	96	95.3	5.9
CG17098	FBgn0032276	FBpp0079692	653	NA	NA	NA	NA	NA	NA	NA	NA	NA	NA	NA	NA	NA	NA	NA	NA
l(2)35Df	FBgn0001986	FBpp0080319	1056	NA	NA	NA	ct01_s83	47	77.82	comp4283_c0_seq1	92.1	70.71	ct01_s83	30.5	82.9	comp4283_c0_seq1	99.9	66.6	11.8
CG4935	FBgn0028897	FBpp0080383	309	NA	NA	NA	ct01_s1362	96.4	56.71	comp3549_c0_seq1	83.5	23.26	ct01_s1362	97.1	56.3	comp4325_c0_seq1	86.7	29.1	20
CG10333	FBgn0032690	FBpp0080622	823	NA	NA	NA	ct01_s5814	35.4	86.25	comp5328_c0_seq1	74.4	83.5	ct01_s3021	24.1	84.3	comp5328_c0_seq1	70.7	86.6	11.1
SmD2	FBgn0261789	FBpp0081234	120	NA	NA	NA	ct01_s208	95	86.84	comp507_c0_seq1	95	86.84	ct01_s208	95	86.8	comp507_c0_seq1	95	86.8	25.5
CG9684	FBgn0037583	FBpp0081342	643	NA	NA	NA	ct01_s8	12.3	37.97	comp9663_c0_seq1	9.3	41.67	NA	NA	NA	NA	NA	NA	4.6
beag	FBgn0037660	FBpp0081475	558	NA	NA	NA	ct01_s2407	59.3	46.22	comp7654_c0_seq1	81.4	50.88	ct01_s2407	62.5	45.3	comp7654_c0_seq1	98.4	44.8	4.4
CG11985	FBgn0040534	FBpp0081484	86	NA	NA	NA	ct01_s1	90.7	84.62	comp3551_c0_seq1	96.5	84.34	ct01_s1	96.5	83.1	comp3551_c0_seq1	97.7	83.3	7.2
hyd	FBgn0002431	FBpp0308671	2888	NA	NA	NA	ct01_s31	20.5	66.16	comp3797_c0_seq1	11.2	70.28	ct01_s31	28.6	47.8	comp3797_c0_seq1	36.6	46.3	0.9
Rbp1	FBgn0260944	FBpp0081754	145	NA	NA	NA	ct01_s482	83.4	65.29	comp663_c0_seq1	62.1	66.67	ct01_s482	33.1	81.2	comp663_c0_seq1	48.3	75.7	70.1
CG17187	FBgn0037882	FBpp0081841	300	NA	NA	NA	ct01_s17337	34	64.71	comp8660_c0_seq1	83	49	ct01_s631	50.3	43.7	comp8660_c0_seq1	100	45.3	6.8
rin	FBgn0015778	FBpp0082265	691	s222.g4603.t1.m_c	85	41	ct01_s222	46.9	42.28	comp796_c0_seq1	15.8	66.06	ct01_s222	16.2	67.9	comp796_c0_seq1	20.8	69.4	25.3
CG5316	FBgn0038704	FBpp0083172	663	NA	NA	NA	ct01_s6552	13.1	42.53	comp5357_c1_seq1	26.7	44.63	ct01_s6552	13.1	42.5	comp5357_c1_seq1	26.8	44.4	8.3
CG6015	FBgn0038927	FBpp0083581	577	NA	NA	NA	ct01_s60	99.1	68.18	comp3356_c0_seq1	99.3	68.24	ct01_s60	55.8	63	comp3356_c0_seq1	94.5	69.5	10.6
tbrd-1	FBgn0039124	FBpp0083911	514	NA	NA	NA	ct01_s323	24.1	50.81	comp2607_c1_seq1	37.4	39.06	ct01_s323	15.6	51.2	comp2607_c1_seq1	27.6	39.4	13.2
Rox8	FBgn0005649	FBpp0083976	471	s1704.g10299.t1.m_t	89	66	ct01_s1704	37.8	78.09	comp2172_c0_seq1	37.8	78.09	ct01_s1704	63.1	68.3	comp2172_c0_seq1	63.1	68.3	19.5
ymp	FBgn0261287	FBpp0310517	187	NA	NA	NA	NA	NA	NA	NA	NA	NA	NA	NA	NA	NA	NA	NA	NA
mle	FBgn0002774	FBpp0085367	1294	NA	NA	NA	ct01_s256	85.1	62.03	comp8576_c0_seq1	85.4	62.26	ct01_s256	37.7	58.4	comp8576_c0_seq1	92.9	60.8	1.7
CG17266	FBgn0033089	FBpp0085477	184	NA	NA	NA	ct01_s643	98.4	79.56	comp4249_c0_seq1	89.1	54.27	ct01_s643	67.4	80.7	comp4249_c0_seq1	90.8	52.7	9
PABP	FBgn0265297	FBpp0085915	635	s975.g9204.t1.m_c	100	68	ct01_s975	66.8	76.18	comp465_c0_seq1	67.1	76.29	ct01_s975	72.8	60.8	comp465_c0_seq1	96.2	66.8	287.3
CG8079	FBgn0034002	FBpp0086500	602	NA	NA	NA	ct01_s180	31.2	42.55	comp6751_c0_seq1	31.2	42.55	ct01_s180	47.8	45.8	comp6751_c0_seq1	47.8	45.8	3.8
CG6197	FBgn0033859	FBpp0086749	884	NA	NA	NA	ct01_s8	92.4	69.89	comp5950_c0_seq1	93.7	69.08	ct01_s8	92.4	69.3	comp5950_c0_seq1	100.3	68.7	10.9
mst101(2)	FBgn0033862	FBpp0086777	608	NA	NA	NA	ct01_s119	48.2	26.28	comp689_c0_seq1	21.5	29.01	NA	NA	NA	NA	NA	NA	5.8
SmF	FBgn0000426	FBpp0087118	89	NA	NA	NA	ct01_s5	93.3	79.52	comp1134_c0_seq1	92.1	80.49	ct01_s5	80.9	83.3	comp1134_c0_seq1	80.9	83.3	36.5
CG11107	FBgn0033160	FBpp0088040	730	NA	NA	NA	ct01_s13	93.6	87.85	comp3240_c1_seq1	66.7	87.68	ct01_s13	54.2	77.3	comp3240_c1_seq1	72.3	82.8	9.2
CG11266	FBgn0031883	FBpp0088583	595	NA	NA	NA	ct01_s1935	55.6	62.24	comp2496_c0_seq1	28.6	28.24	ct01_s1935	26.2	87.8	comp2496_c0_seq1	29.9	28.1	7.8
SC35	FBgn0265298	FBpp0088838	196	NA	NA	NA	ct01_s148	80.6	68.35	comp1630_c0_seq1	79.6	66.67	ct01_s148	16.3	96.9	comp1630_c0_seq1	51.5	79.2	7.5
CG17168	FBgn0039943	FBpp0112453	422	NA	NA	NA	ct01_s1362	74.9	55.38	comp4584_c0_seq1	36	30.26	ct01_s1362	42.4	73.7	comp10160_c0_seq1	29.4	31.4	5.5
CG31368	FBgn0051368	FBpp0290264	1487	s176.g4016.t2.m_c	81	73	ct01_s176	91	71.91	comp4895_c0_seq1	92.5	71.42	ct01_s176	41.6	71.9	comp4895_c0_seq1	97.2	69	3.9
CG7255	FBgn0036493	FBpp0099766	1064	NA	NA	NA	ct01_s380	37.6	54.5	comp3136_c0_seq1	6.8	47.22	ct01_s380	31.8	42.6	comp3136_c0_seq1	5.1	51.9	3
CG33097	FBgn0261641	FBpp0292135	1124	s110.g3120.t2.m_c	91	48	ct01_s110	49.2	56.06	comp2635_c0_seq1	35.7	50.62	ct01_s110	11.7	64.9	comp2635_c0_seq1	20.4	63.8	4.3
SmB	FBgn0262601	FBpp0293061	200	s2293.g11660.t1.m_c	86	82	ct01_s2293	80	80.62	comp980_c0_seq1	80.5	81.37	ct01_s2293	65	83.1	comp980_c0_seq1	72	81.9	85.9
Rim	FBgn0053547	FBpp0293553	2799	s386.g6236.t6.m_c	38	39	ct01_s386	12.8	52.66	comp506_c0_seq1	2.5	42.25	ct01_s386	6.1	51.2	comp2856_c0_seq1	5.6	29.3	23.7
cactin	FBgn0031114	FBpp0309346	721	NA	NA	NA	ct01_s11425	25.5	75	comp5540_c0_seq1	39.3	60.78	ct01_s11425	31.9	63.9	comp5540_c0_seq1	31.9	63.9	8.1
Translation factors
FB_name	FBgn	FBpp	FBlen	IP_ort	IP_perclen	IP_percid	EXOG_hit	EXOG_perclen	EXOG_percid	EXOT_hit	EXOT_perclen	EXOT_percid	BLASTG_hit	BLASTG_perclen	BLASTG_percid	BLASTT_hit	BLASTT_perclen	BLASTT_percid	FPKM
Ef2b	FBgn0000559	FBpp0085265	845	s247.g4804.t4.m_c	100	91	ct01_s247	99.5	91.2	comp5023_c1_seq1	72	39.64	ct01_s247	40.4	91.8	comp5023_c1_seq1	102.2	36.9	12.7
eIF3-S10	FBgn0037249	FBpp0078584	1141	s324.g5282.t2.m_c	100	56	ct01_s324	98.6	56.71	comp1388_c0_seq1	81.9	62.74	ct01_s324	62.4	65.6	comp1388_c0_seq1	69.1	67.7	47.3
eIF5B	FBgn0026259	FBpp0073003	1145	s640.g7565.t1.m_c	96	59	ct01_s640	90	59.32	comp3269_c0_seq1	71.6	64.51	ct01_s640	30.4	77.9	comp3269_c0_seq1	53.8	77.3	18.8
eIF3-S9	FBgn0034237	FBpp0086097	691	s975.g9206.t2.m_c	101	65	ct01_s975	93.9	65.95	comp706_c0_seq1	99.4	65.21	ct01_s975	89.1	64.8	comp706_c0_seq1	100.7	62.8	78.2
Ef1alpha100E	FBgn0000557	FBpp0085193	463	s25.g831.t1.m_c	100	94	ct01_s25	99.8	93.94	comp14_c0_seq1	99.8	91.77	ct01_s25	60.7	94.7	comp14_c0_seq1	97.6	91.8	5449
Elf	FBgn0020443	FBpp0079951	620	s148.g3664.t1.m_c	87	82	ct01_s148	71.9	91.03	comp1786_c0_seq1	76.9	87.21	ct01_s82	44.7	42.6	comp1786_c0_seq1	76.9	87	37.5
Eukaryotic initiation factor 3 p66 subunit	FBgn0040227	FBpp0088565	561	s743.g7936.t4.m_t	102	72	ct01_s743	95.2	73.97	comp1274_c0_seq1	95.9	74.16	ct01_s743	75.8	74.8	comp1274_c0_seq1	100.5	70.4	9.2
eIF4AIII	FBgn0037573	FBpp0081324	400	s59.g2104.t1.m_c	102	94	ct01_s59	98	95.66	comp1788_c0_seq1	98.2	95.67	ct01_s59	90.8	95	comp1788_c0_seq1	98	95.7	29.7
eIF-4a	FBgn0001942	FBpp0078806	404	s754.g8374.t3.m_c	106	83	ct01_s754	98.8	83.46	comp293_c0_seq1	99.8	83.37	ct01_s59	89.9	69.7	comp293_c0_seq1	99.5	83.3	462.8
eIF3-S8	FBgn0034258	FBpp0086013	911	s69.g2347.t1.m_c	68	58	ct01_s69	98.7	65.18	comp1537_c0_seq1	96.6	66.7	ct01_s69	44.2	71.7	comp1537_c0_seq1	63.1	75.3	60.9
Ef1gamma	FBgn0029176	FBpp0084761	432	s1265.g10046.t1.m_d	100	71	ct01_s1265	98.6	71.36	comp222_c0_seq1	98.6	71.36	ct01_s1265	91.2	66.8	comp222_c0_seq1	99.3	69.5	331.1
eIF5	FBgn0030719	FBpp0089137	465	s1.g58.t1.m_c	95	62	ct01_s1	40	76.88	comp366_c1_seq1	40	76.88	ct01_s1	38.7	78.9	comp366_c1_seq1	87.7	63.2	115.5
eIF2B-epsilon	FBgn0023512	FBpp0070336	670	s165.g3905.t1.m_c	97	42	ct01_s165	96.7	42.13	comp5269_c0_seq1	96.9	42.06	ct01_s165	97.5	39.4	comp5269_c0_seq1	98.5	40.8	13.9
eIF-2alpha	FBgn0261609	FBpp0074075	342	s675.g7784.t1.m_c	98	72	ct01_s675	93.3	71.79	comp1469_c1_seq1	98	71.64	ct01_s675	50.6	67	comp1469_c1_seq1	81.6	75.6	7.1
eIF-3p40	FBgn0022023	FBpp0078667	339	s266.g5168.t1.m_t	96	74	ct01_s266	98.5	72.16	NA	NA	NA	ct01_s266	92	74	NA	NA	NA	NA
GAPsec	FBgn0035916	FBpp0076372	404	s236.g4714.t1.m_c	95	61	ct01_s236	71.8	67.24	comp6897_c0_seq1	71.8	67.24	ct01_s236	52.5	65.1	comp6897_c0_seq1	99.8	57.6	5.9
EfSec	FBgn0034627	FBpp0071534	512	s1144.g9730.t1.m_c	101	50	ct01_s1144	94.9	51.03	comp11355_c0_seq1	92.8	51.58	ct01_s1144	87.9	47.1	comp11355_c0_seq1	95.1	50.3	3.9
eIF2B-delta	FBgn0034858	FBpp0071923	627	s1799.g10834.t3.m_c	100	43	ct01_s1799	81.7	40.23	comp3854_c0_seq1	90	43.26	ct01_s11062	36.7	60	comp3854_c0_seq1	54.9	54.9	9
eRF1	FBgn0036974	FBpp0304202	448	NA	NA	NA	ct01_s17	90.8	95.33	comp1954_c0_seq1	91.5	94.88	ct01_s17	99.3	87	comp1954_c0_seq1	91.7	94.7	4.4
eIF-2beta	FBgn0004926	FBpp0075700	313	s384.g6207.t1.m_c	102	71	ct01_s384	95.5	70.23	comp950_c0_seq1	81.2	74.41	ct01_s384	60.4	81.5	comp950_c0_seq1	102.9	65.8	115.7
eIF4G	FBgn0023213	FBpp0111817	1920	s465.g6799.t4.m_c	122	27	ct01_s25	12.9	42.11	comp2454_c0_seq1	12.6	38.43	ct01_s25	21.7	34.6	comp1578_c0_seq1	21.7	34.6	16
eIF2B-beta	FBgn0024996	FBpp0070457	353	s427.g4668.t1.m_t	101	56	ct01_s427	92.9	57.32	NA	NA	NA	ct01_s427	66.6	54.5	comp865_c0_seq1	62.6	27.6	NA
eIF6	FBgn0034915	FBpp0072144	246	s35.g1414.t1.m_t	102	75	ct01_s35	99.6	75.51	NA	NA	NA	ct01_s35	122.4	61.5	NA	NA	NA	NA
eIF2B-gamma	FBgn0034029	FBpp0086469	456	s18.g1005.t1.m_c	99	41	ct01_s18	87.9	38.9	comp3967_c0_seq1	97.8	40.58	ct01_s18	111.4	35.8	comp3967_c0_seq1	100.7	39.9	13.3
eIF-1A	FBgn0026250	FBpp0082994	149	s203.g4383.t1.m_d	99	86	ct01_s203	100	86.58	comp642_c0_seq1	100	86.58	ct01_s203	36.9	94.5	comp642_c0_seq1	65.1	94.8	46.7
eIF-4E	FBgn0015218	FBpp0076218	260	s1066.g9443.t2.m_t	79	58	ct01_s1066	70.4	61.75	comp652_c0_seq1	70.4	61.75	ct01_s1298	77.3	52.2	comp652_c0_seq1	70	61.5	40.1
eIF-4B	FBgn0020660	FBpp0112403	460	s772.g8361.t1.m_c	128	37	ct01_s772	41.1	43.92	comp1087_c0_seq1	41.7	44.27	ct01_s772	80.9	36	comp1087_c0_seq1	84.8	37.4	105.7
Sbp2	FBgn0087039	FBpp0076430	314	s179.g4075.t1.m_c	86	28	ct01_s179	57.3	30.56	comp12731_c0_seq1	32.2	32.67	ct01_s179	37.9	30.2	comp12731_c0_seq1	23.9	40	1
eIF4E-7	FBgn0040368	FBpp0070242	430	s1066.g9443.t2.m_t	48	52	ct01_s1066	43	55.14	comp652_c0_seq1	43.3	54.84	ct01_s1298	46.3	47.7	comp652_c0_seq1	62.6	45	40.1
eIF-5A	FBgn0034967	FBpp0072081	160	NA	NA	NA	ct01_s50	96.2	81.17	NA	NA	NA	ct01_s50	55.6	75.3	NA	NA	NA	NA
HBS1	FBgn0042712	FBpp0072745	671	NA	NA	NA	ct01_s14	65.7	68.25	comp1103_c0_seq1	66	68.4	ct01_s14	32	60	comp1103_c0_seq1	66.2	68.2	35.2
eIF4E-3	FBgn0265089	FBpp0076424	245	NA	NA	NA	ct01_s1066	73.5	50.56	comp652_c0_seq1	73.9	50.28	ct01_s1298	81.6	43.5	comp652_c0_seq1	82	46.8	40.1
eIF4E-5	FBgn0035823	FBpp0076464	233	NA	NA	NA	ct01_s1066	76.8	54.19	comp652_c0_seq1	77.3	53.89	ct01_s1298	85.4	46.7	comp652_c0_seq1	87.1	48.8	40.1
eIF4E-4	FBgn0035709	FBpp0076672	230	s1066.g9443.t2.m_t	90	52	ct01_s1066	77	57.06	comp652_c0_seq1	77.4	56.74	ct01_s1298	86.1	48	comp652_c0_seq1	77.8	56.4	40.1
EF-G2	FBgn0051159	FBpp0083663	741	NA	NA	NA	ct01_s47	54.1	60.35	comp7521_c0_seq1	27.9	55.07	ct01_s47	74.8	55	comp7521_c0_seq1	28.1	54.3	7.5
eIF4E-6	FBgn0039622	FBpp0084713	174	NA	NA	NA	ct01_s1066	72.4	53.17	comp652_c0_seq1	74.7	53.85	ct01_s1298	74.7	50.8	comp652_c0_seq1	74.7	53.9	40.1
eIF2B-alpha	FBgn0039726	FBpp0084874	307	NA	NA	NA	ct01_s16	73.6	55.31	comp865_c0_seq1	96.4	60.14	ct01_s16	53.7	47.3	comp865_c0_seq1	98.4	58.9	21
Ef1alpha48D	FBgn0000556	FBpp0087142	464	NA	NA	NA	ct01_s82	99.8	92.87	comp14_c0_seq1	100	92.89	ct01_s82	59.3	94.9	comp14_c0_seq1	96.3	93.3	5449
eIF4G2	FBgn0260634	FBpp0088566	2073	NA	NA	NA	ct01_s98	11.3	37.45	comp8180_c0_seq1	11.3	37.45	ct01_s25	14.3	35.7	comp2454_c0_seq1	14.5	36	4.2
Eukaryotic initiation factor 2 gamma	FBgn0263740	FBpp0302537	476	NA	NA	NA	ct01_s13	93.7	83.41	comp1555_c0_seq1	94.3	84.19	ct01_s13	61.3	84.2	comp1555_c0_seq1	94.3	84.2	61.3
