# Supplementary material for: The Chironomus tentans genome sequence and the organization of the Balbiani ring genes
Source: BMC Genomics. 2014 Sep 27;15(1):819. doi: 10.1186/1471-2164-15-819 (PMC4192438; doi:10.1186/1471-2164-15-819)
Supplement: Supplementary file 3 — Additional file 3: Omniscope data file corresponding to Additional file 1. Figure S3, which can be viewed interactively with Omniscope Viewer (http://visokio.com/download). (ZIP 128 KB) [file 12864_2014_6510_MOESM3_ESM.zip]

Archive with 1 entries (1 files):
- 1700770267132627_add3.iok
