# Supplementary material for: The Chironomus tentans genome sequence and the organization of the Balbiani ring genes
Source: BMC Genomics. 2014 Sep 27;15(1):819. doi: 10.1186/1471-2164-15-819 (PMC4192438; doi:10.1186/1471-2164-15-819)
Supplement: Supplementary file 4 — Additional file 4: Multiple sequence alignments for the 531 single-copy core genes, before screening of uncertain positions. (ZIP 2 MB) [file 12864_2014_6510_MOESM4_ESM.zip]

Archive with 1 entries (1 files):
- 1700770267132627_add4.gz
